# Supplementary material for: Shotgun metagenomics reveals the gut microbial diversity and functions in Vespa mandarinia (Hymenoptera: Vespidae) at multiple life stages
Source: Front Microbiol. 2024 Mar 11;15:1288051. doi: 10.3389/fmicb.2024.1288051 (PMC10961340; doi:10.3389/fmicb.2024.1288051)
Supplement: Supplementary Sheet S1 — Assembly and binning of metagenomic data of Vespa mandarinia gut. [file Table_1.xlsx]

## Sheet: Sheet S1
Sample	Total Reads	Clean Reads	Goods_coverage(%)	ORFs	Observed_Species	Chao1	ACE	Shannon	Simpson
VML-1	78792672	330994	99.9125	151	198	198.447	201.013	5.1141	0.896087
VML-2	84489454	412762	99.975	168	220	220.018	220.665	5.48673	0.92409
VML-3	87901412	290604	99.9875	148	193	193	193.374	5.29071	0.917399
VMN-1	71936538	2005484	92.75	1275	1402	1985.02	2104.48	8.76618	0.992719
VMN-2	104829196	2311400	93.325	1447	1364	1924.28	1949.18	8.82762	0.993344
VMN-3	75574590	2067790	93.1375	1470	1321	1942.6	1971.78	8.519	0.988883
VMA-1	71275218	1420096	93	1273	1384	2050.04	2028.78	8.93041	0.994361
VMA-2	80900636	1460340	93.575	1154	1332	1867.94	1924.95	8.86012	0.99374
VMA-3	87314050	1739306	93	1355	1403	2029.08	2048.01	8.94553	0.994264
Note: VMA represents adult, VMN represents nymph, and VML represents larva; Sample represented the growth stage of the research samples; Total Reads represented the total number of reads; Goods_coverage(%) represented that recovered community coverage for each sample library; ORFs represented that the number of Open Reading Frame; Observed_Species represented that the number of species contained …

## Sheet: Sheet S2
Phyla	VML-1	VML-2	VML-3	VMN-1	VMN-2	VMN-3	VMA-1	VMA-2	VMA-3
Tenericutes	269994	228831	247036	3009.31	3943.83	3951	4012.3	5567.95	4608.65
Proteobacteria	9838.79	14544.1	13307.3	21893.9	19665	18882.4	23076.2	26385.8	23214.4
Firmicutes	4236.38	4937.37	4948.41	172.939	208.251	152.041	240.349	428.875	240.514
Cyanobacteria	469.26	1505.41	507.529	113.965	166.243	88.2817	145.596	51.192	161.218
Actinobacteria	0	0	0	1063.86	1017.91	848.577	1560.11	1343.77	1192.46
Bacteria	0	0	0	917.905	778.438	801.529	954.278	1274.14	977.293
Bacteroidetes	0	0	0	462.006	625.88	454.081	856.674	785.255	885.45

## Sheet: Sheet S3
Genus	VML-1	VML-2	VML-3	VMN-1	VMN-2	VMN-3	VMA-1	VMA-2	VMA-3
o__Entomoplasmatales	269994	228831	247036	3009.31	3943.83	3951	4012.3	5535.97	4608.65
Nitratireductor	6971.87	10018.1	10839.4	52.9124	51.456	50.4467	96.5686	57.0425	94.549
Christensenella	4236.38	4167.75	4948.41	164.616	195.66	152.041	240.349	428.875	214.486
Xanthomonas	1140.91	348.58	881.396	79.1666	106.927	117.934	238.399	199.141	123.78
Proteus	627.97	1629.43	320.544	1583.9	13.1367	105.364	156.036	92.7091	516.807
Mastigocoleus	469.26	1505.41	507.529	113.965	166.243	88.2817	145.596	51.192	161.218
Cosenzaea	38.8913	30.9377	39.2731	250.021	3.32522	7.11101	20.5979	13.0432	136.576
p__Proteobacteria	0	93.5738	0	15057	15511.4	14674	18207.2	20374.9	17744.2
Escherichia	0	0	0	1719.28	1893.72	1671.71	1917.44	2487.66	2047.38
Mycobacterium	0	0	0	1063.86	1004.4	833.686	1560.11	1310.09	1173.86
Acinetobacter	0	0	0	1076.91	999.568	1081.12	1065.25	1472.18	1270.91
d__Bacteria	0	0	0	917.905	778.438	801.529	954.278	1274.14	977.293
p__Bacteroidetes	0	0	0	462.006	625.88	454.081	856.674	785.255	885.45
Erwinia	0	0	0	605.298	645.975	443.457	706.88	801.618	553.121
Piscirickettsia	0	0	0	218.704	245.464	288.387	360.523	275.072	227.968
Klebsiella	0	0	0	138.998	82.3969	36.3513	153.09	27.4028	45.4206
Wolbachia	0	0	0	186.699	50.108	135.652	46.1645	204.518	69.0541
Ehrlichia	0	0	0	260.954	25.4681	196.627	21.5085	259.392	188.65
o__Bdellovibrionales	0	0	0	123.462	18.6766	30.8986	15.7729	46.5847	51.4767

## Sheet: Sheet S4
species	VML-1	VML-2	VML-3	VMN-1	VMN-2	VMN-3	VMA-1	VMA-2	VMA-3
Solemya_velum_gill_symbiont	0	93.5738	0	14624.7	15025.6	14313.2	17875.3	20211.6	17463.4
Entomoplasmatales_bacterium_EntAcro10	269994	228831	247036	3009.31	3943.83	3951	4012.3	5535.97	4608.65
Escherichia_coli	0	0	0	1719.28	1893.72	1671.71	1917.44	2487.66	2047.38
Acinetobacter_baumannii	0	0	0	1076.91	999.568	1081.12	1065.25	1472.18	1270.91
Mycobacterium_tuberculosis	0	0	0	1063.86	1004.4	833.686	1560.11	1310.09	1173.86
bacterium_endosymbiont_of_Escarpia_laminata	0	0	0	917.905	778.438	801.529	954.278	1274.14	977.293
Candidatus_Erwinia_dacicola	0	0	0	602.643	645.975	443.457	706.88	801.618	553.121
Bacteroidetes_bacterium_4572_77	0	0	0	462.006	625.88	454.081	856.674	785.255	885.45
g__Proteus	190.637	346.204	0	421.517	1.68765	21.9092	22.6993	7.58181	162.736
Solemya_pervernicosa_gill_symbiont	0	0	0	384.817	485.714	357.14	331.845	163.349	280.782
Proteus_mirabilis	0	457.448	0	376.732	0	27.1626	37.4015	17.79	56.5571
Proteus_vulgaris	361.887	251.386	81.7437	267.508	5.96063	25.7359	33.4598	17.8676	69.0207
Ehrlichia_minasensis	0	0	0	260.954	25.4681	196.627	21.5085	259.392	188.65
Cosenzaea_myxofaciens	38.8913	30.9377	39.2731	250.021	3.32522	7.11101	20.5979	13.0432	136.576
Piscirickettsia_salmonis	0	0	0	218.704	245.464	288.387	360.523	275.072	227.968
Wolbachia_pipientis	0	0	0	186.699	50.108	135.652	46.1645	204.518	69.0541
Proteus_hauseri	75.4464	179.607	156.031	175.176	1.92543	10.4799	20.5058	16.815	95.3345
Christensenella_timonensis	4236.38	4167.75	4948.41	164.616	195.66	152.041	240.349	428.875	214.486
Klebsiella_pneumoniae	0	0	0	138.998	82.3969	36.3513	153.09	27.4028	45.4206
Bdellovibrionales_bacterium_RIFCSPHIGHO2_01_FULL_40_29	0	0	0	123.462	18.6766	30.8986	15.7729	46.5847	51.4767
Mastigocoleus_testarum	469.26	1505.41	507.529	113.965	166.243	88.2817	145.596	51.192	161.218
g__Xanthomonas	1140.91	348.58	881.396	79.1666	106.927	117.934	238.399	199.141	123.78
Providencia_rettgeri	0	0	0	77.2013	0	9.44759	7.78907	12.381	20.4013
Nitratireductor_basaltis	6971.87	10018.1	10839.4	52.9124	51.456	50.4467	96.5686	57.0425	94.549
Proteus_genomosp._6	0	265.489	0	48.541	0	0	4.38135	11.3185	24.181
Proteus_columbae	0	0	0	24.6311	0	0	19.496	3.61122	12.8246
Labrenzia_aggregata	252.181	89.8898	363.663	5.83286	4.4118	2.43296	0	3.66809	3.03996
Moraxella_canis	0	0	0	5.61192	0	9.36321	7.16949	21.1749	11.6992
Occidentia_massiliensis	514.49	1100.34	278.224	0	0	0	0	0	0
Martelella_mediterranea	292.484	0	316.337	0	0	0	25.928	25.5259	0

## Sheet: Sheet S5
KEGG Level 1	VML-1	VML-2	VML-3	VMN-1	VMN-2	VMN-3	VMA-1	VMA-2	VMA-3
Metabolism	276505	237416	255557	591.732	65.8772	142.169	167.348	185.62	275.831
Cellular Processes	0	128.507	0	142.12	0	18.1262	21.1732	17.4178	22.9167
Human Diseases	292.484	0	316.337	89.5469	0.920031	9.36321	40.6651	46.7007	49.6974
Genetic Information Processing	0	191.573	0	183.782	0	15.2595	4.99092	12.0971	17.9129
Environmental Information Processing	0	41.3623	156.031	218.179	0	6.52376	24.8657	22.555	32.362
Organismal Systems	0	0	0	8.47276	0	1.02824	0	0	1.40647

## Sheet: Sheet S6
Level1	Level2	Level3	Pathway	VML-1	VML-2	VML-3	VMN-1	VMN-2	VMN-3	VMA-1	VMA-2	VMA-3
Human Diseases	Cardiovascular diseases	Fluid shear stress and atherosclerosis	ko05418	0	0	0	3.57861	0	0	0	0	0
Human Diseases	Cancers: Overview	Central carbon metabolism in cancer	ko05230	0	0	0	1.53687	0	0	0	0	0
Human Diseases	Cancers: Overview	Chemical carcinogenesis	ko05204	0	0	0	9.19053	0	9.36321	7.16949	21.1749	11.6992
Human Diseases	Cancers: Overview	Viral carcinogenesis	ko05203	0	0	0	1.53687	0	0	0	0	0
Human Diseases	Infectious diseases: Bacterial	Tuberculosis	ko05152	0	0	0	4.26958	0	0	0	0	1.40647
Human Diseases	Infectious diseases: Bacterial	Legionellosis	ko05134	292.484	0	316.337	3.81842	0	0	25.928	25.5259	1.40647
Human Diseases	Infectious diseases: Bacterial	Pertussis	ko05133	0	0	0	28.1131	0	0	0	0	0
Human Diseases	Infectious diseases: Bacterial	Salmonella infection	ko05132	0	0	0	12.4868	0	0	0	0	6.84478
Human Diseases	Infectious diseases: Bacterial	Shigellosis	ko05131	0	0	0	0	0	0	0	0	2.25775
Human Diseases	Infectious diseases: Bacterial	Epithelial cell signaling in Helicobacter pylori infection	ko05120	0	0	0	0	0	0	0	0	4.65151
Cellular Processes	Cellular community - prokaryotes	Biofilm formation - Vibrio cholerae	ko05111	0	0	0	7.39694	0	6.66876	0	8.46995	2.04814
Human Diseases	Infectious diseases: Bacterial	Bacterial invasion of epithelial cells	ko05100	0	0	0	0	0	0	0	0	2.25775
Human Diseases	Neurodegenerative diseases	Alzheimer's disease	ko05010	0	0	0	0	0	0	5.70104	0	0
Human Diseases	Endocrine and metabolic diseases	Type I diabetes mellitus	ko04940	0	0	0	0	0	0	0	0	1.40647
Human Diseases	Endocrine and metabolic diseases	Insulin resistance	ko04931	0	0	0	0	0.920031	0	0	0	0
Human Diseases	Endocrine and metabolic diseases	Type II diabetes mellitus	ko04930	0	0	0	1.53687	0	0	0	0	0
Organismal Systems	Endocrine system	Glucagon signaling pathway	ko04922	0	0	0	1.53687	0	0	0	0	0
Organismal Systems	Endocrine system	Adipocytokine signaling pathway	ko04920	0	0	0	0	0	1.02824	0	0	0
Organismal Systems	Endocrine system	Thyroid hormone synthesis	ko04918	0	0	0	1.63888	0	0	0	0	0
Organismal Systems	Environmental adaptation	Plant-pathogen interaction	ko04626	0	0	0	5.29701	0	0	0	0	0
Organismal Systems	Immune system	NOD-like receptor signaling pathway	ko04621	0	0	0	3.81842	0	0	0	0	0
Cellular Processes	Cell growth and death	Ferroptosis	ko04216	0	0	0	0	0	1.02824	0	0	0
Cellular Processes	Cell growth and death	Apoptosis - fly	ko04214	0	0	0	0	0	0	0	0	3.84154
Cellular Processes	Transport and catabolism	Peroxisome	ko04146	0	87.1451	0	0	0	3.38691	0	0	0
Genetic Information Processing	Folding, sorting and degradation	Sulfur relay system	ko04122	0	0	0	2.89364	0	0	0	0	0
Cellular Processes	Cell growth and death	Cell cycle - Caulobacter	ko04112	0	0	0	16.3508	0	0	3.54447	0	0
Environmental Information Processing	Signal transduction	Phosphatidylinositol signaling system	ko04070	0	0	0	2.57213	0	0	7.36476	0	0
Environmental Information Processing	Signal transduction	HIF-1 signaling pathway	ko04066	0	0	0	0	0	0	5.70104	0	0
Environmental Information Processing	Signal transduction	MAPK signaling pathway - plant	ko04016	0	0	0	0	0	0	0	0	5.43768
Genetic Information Processing	Replication and repair	Homologous recombination	ko03440	0	150.211	0	20.2035	0	0.887891	0	5.9916	1.28692
Genetic Information Processing	Replication and repair	Mismatch repair	ko03430	0	150.211	0	18.5391	0	0	1.44264	5.9916	0
Genetic Information Processing	Replication and repair	Nucleotide excision repair	ko03420	0	0	0	2.87526	0	0	3.85071	0	0
Genetic Information Processing	Replication and repair	Base excision repair	ko03410	0	0	0	0.990338	0	0	1.44264	0	2.74787
Organismal Systems	Endocrine system	PPAR signaling pathway	ko03320	0	0	0	0	0	1.02824	0	0	0
Environmental Information Processing	Membrane transport	Bacterial secretion system	ko03070	0	41.3623	0	51.5722	0	4.60869	0	8.87328	9.41298
Genetic Information Processing	Folding, sorting and degradation	Protein export	ko03060	0	41.3623	0	32.6767	0	3.82645	0	0	7.311
Genetic Information Processing	Replication and repair	DNA replication	ko03030	0	150.211	0	22.7714	0	0	1.44264	8.44343	0
Genetic Information Processing	Transcription	RNA polymerase	ko03020	0	0	0	0.525371	0	0	0	0	0
Genetic Information Processing	Folding, sorting and degradation	RNA degradation	ko03018	0	0	0	5.17162	0	2.4271	1.14021	3.6537	2.65996
Genetic Information Processing	Translation	RNA transport	ko03013	0	0	0	0	0	0	0	0	2.52337
Genetic Information Processing	Translation	Ribosome	ko03010	0	0	0	105.146	0	3.70043	0	0	1.38378
Environmental Information Processing	Membrane transport	Phosphotransferase system (PTS)	ko02060	0	0	0	24.471	0	0	0	0	0
Cellular Processes	Cell motility	Flagellar assembly	ko02040	0	0	0	40.1447	0	0	9.09973	0	5.25272
Cellular Processes	Cell motility	Bacterial chemotaxis	ko02030	0	0	0	2.91643	0	0	0	0	0
Cellular Processes	Cellular community - prokaryotes	Biofilm formation - Escherichia coli	ko02026	0	0	0	22.0945	0	1.42226	5.22002	11.2805	0
Cellular Processes	Cellular community - prokaryotes	Biofilm formation - Pseudomonas aeruginosa	ko02025	0	0	0	42.7325	0	2.82179	3.30899	11.8094	4.4633
Cellular Processes	Cellular community - prokaryotes	Quorum sensing	ko02024	0	41.3623	0	21.5182	0	4.85469	0	2.79788	7.311
Environmental Information Processing	Signal transduction	Two-component system	ko02020	0	0	0	81.5971	0	1.91506	2.11716	11.2805	9.03247
Environmental Information Processing	Membrane transport	ABC transporters	ko02010	0	0	156.031	67.0069	0	0	9.68274	2.40127	8.4789
Human Diseases	Drug resistance: Antineoplastic	Platinum drug resistance	ko01524	0	0	0	3.57861	0	0	0	0	0
Human Diseases	Drug resistance: Antineoplastic	Antifolate resistance	ko01523	0	0	0	5.31655	0	0	0	0	0
Human Diseases	Drug resistance: Antimicrobial	Cationic antimicrobial peptide (CAMP) resistance	ko01503	0	0	0	26.0193	0	0	0	0	16.4884
Human Diseases	Drug resistance: Antimicrobial	Vancomycin resistance	ko01502	0	0	0	4.0927	0	0	0	0	7.08395
Human Diseases	Drug resistance: Antimicrobial	beta-Lactam resistance	ko01501	0	0	0	3.22158	0	0	1.86661	0	1.52298
Metabolism	Global and overview maps	Biosynthesis of amino acids	ko01230	0	62.8981	0	57.1899	0	19.6787	5.70104	3.01519	18.6279
Metabolism	Global and overview maps	Degradation of aromatic compounds	ko01220	0	0	0	5.61192	0	9.36321	7.16949	21.1749	11.6992
Metabolism	Global and overview maps	Fatty acid metabolism	ko01212	0	56.5149	0	24.1369	0	1.02824	2.34251	0	3.15163
Metabolism	Global and overview maps	2-Oxocarboxylic acid metabolism	ko01210	0	62.8981	0	10.6065	0	13.0099	0	3.01519	1.4849
Metabolism	Global and overview maps	Carbon metabolism	ko01200	292.484	140.144	316.337	100.945	0	17.3496	38.7985	46.7007	13.8872
Metabolism	Metabolism of terpenoids and polyketides	Biosynthesis of siderophore group nonribosomal peptides	ko01053	0	0	0	0	0	0	0	0	1.42201
Metabolism	Lipid metabolism	Biosynthesis of unsaturated fatty acids	ko01040	0	0	0	7.06467	0	0	0	0	3.15163
Metabolism	Xenobiotics biodegradation and metabolism	Drug metabolism - cytochrome P450	ko00982	0	0	0	9.19053	0	9.36321	7.16949	21.1749	11.6992
Metabolism	Xenobiotics biodegradation and metabolism	Metabolism of xenobiotics by cytochrome P450	ko00980	0	0	0	9.19053	0	9.36321	7.16949	21.1749	11.6992
Genetic Information Processing	Translation	Aminoacyl-tRNA biosynthesis	ko00970	0	0	0	12.0374	0	4.41765	0	0	0
Metabolism	Biosynthesis of other secondary metabolites	Tropane, piperidine and pyridine alkaloid biosynthesis	ko00960	0	0	0	1.79799	0	0	0	0	0
Metabolism	Biosynthesis of other secondary metabolites	Isoquinoline alkaloid biosynthesis	ko00950	0	0	0	1.79799	0	0	0	0	0
Metabolism	Xenobiotics biodegradation and metabolism	Caprolactam degradation	ko00930	0	0	0	1.01755	0	0	0	0	0
Metabolism	Energy metabolism	Sulfur metabolism	ko00920	0	0	0	26.4158	0	6.66876	0	0	13.4229
Metabolism	Energy metabolism	Nitrogen metabolism	ko00910	0	0	0	4.86208	0	1.82177	0	0	2.82839
Metabolism	Metabolism of terpenoids and polyketides	Limonene and pinene degradation	ko00903	0	0	0	1.01755	0	0	0	0	0
Metabolism	Metabolism of cofactors and vitamins	Porphyrin and chlorophyll metabolism	ko00860	0	0	0	3.28627	0	0	2.06632	0	2.54835
Metabolism	Metabolism of cofactors and vitamins	Retinol metabolism	ko00830	0	0	0	5.61192	0	9.36321	7.16949	21.1749	11.6992
Metabolism	Xenobiotics biodegradation and metabolism	Atrazine degradation	ko00791	0	0	0	7.33439	0	0	0	0	0
Metabolism	Metabolism of cofactors and vitamins	Folate biosynthesis	ko00790	0	0	0	18.7379	0	0	0	0	2.74787
Metabolism	Metabolism of cofactors and vitamins	Lipoic acid metabolism	ko00785	0	0	0	12.9181	0	0	0	0	0
Metabolism	Metabolism of cofactors and vitamins	Biotin metabolism	ko00780	0	56.5149	0	31.307	0	0	12.1495	3.75683	10.4165
Metabolism	Metabolism of cofactors and vitamins	Pantothenate and CoA biosynthesis	ko00770	0	0	0	17.6392	0	13.0099	0	3.01519	7.33738
Metabolism	Metabolism of cofactors and vitamins	Nicotinate and nicotinamide metabolism	ko00760	6971.87	10105.3	10839.4	54.4818	51.456	52.8054	96.5686	57.0425	94.549
Metabolism	Metabolism of cofactors and vitamins	Vitamin B6 metabolism	ko00750	0	0	0	23.9521	0	0	0	0	6.65844
Metabolism	Metabolism of cofactors and vitamins	Riboflavin metabolism	ko00740	0	0	0	14.9651	0	0	0	0	0
Metabolism	Metabolism of cofactors and vitamins	Thiamine metabolism	ko00730	0	122.424	0	2.86013	0	0	0	0	5.05138
Metabolism	Energy metabolism	Carbon fixation pathways in prokaryotes	ko00720	292.484	97.8629	316.337	48.2203	0	0	25.928	25.5259	0
Metabolism	Energy metabolism	Carbon fixation in photosynthetic organisms	ko00710	0	42.2815	0	4.97163	0	0	5.70104	0	0
Metabolism	Energy metabolism	Methane metabolism	ko00680	0	34.9648	0	32.3365	0	9.36321	7.16949	21.1749	12.6596
Metabolism	Metabolism of cofactors and vitamins	One carbon pool by folate	ko00670	0	0	0	21.7755	0	1.95561	0	0	0
Metabolism	Carbohydrate metabolism	C5-Branched dibasic acid metabolism	ko00660	0	0	0	10.6065	0	13.0099	0	0	0
Metabolism	Carbohydrate metabolism	Butanoate metabolism	ko00650	292.484	0	316.337	52.5943	0	13.0099	25.928	25.5259	0
Metabolism	Carbohydrate metabolism	Propanoate metabolism	ko00640	0	97.8629	0	20.0277	0	0	0	0	0
Metabolism	Xenobiotics biodegradation and metabolism	Nitrotoluene degradation	ko00633	0	0	0	5.88793	0	0	0	0	0
Metabolism	Carbohydrate metabolism	Glyoxylate and dicarboxylate metabolism	ko00630	0	62.8981	0	33.3869	0	0	0	4.7657	2.18797
Metabolism	Xenobiotics biodegradation and metabolism	Aminobenzoate degradation	ko00627	0	0	0	14.9651	0	0	0	0	0
Metabolism	Xenobiotics biodegradation and metabolism	Naphthalene degradation	ko00626	0	0	0	5.61192	0	9.36321	7.16949	21.1749	11.6992
Metabolism	Xenobiotics biodegradation and metabolism	Chloroalkane and chloroalkene degradation	ko00625	0	0	0	5.61192	0	9.36321	7.16949	21.1749	11.6992
Metabolism	Carbohydrate metabolism	Pyruvate metabolism	ko00620	0	77.2463	0	68.7297	0	0	0	0	1.4849
Metabolism	Lipid metabolism	Glycerophospholipid metabolism	ko00564	0	0	0	10.6612	0	22.0722	0	2.9958	1.5474
Metabolism	Lipid metabolism	Glycerolipid metabolism	ko00561	0	0	0	6.89171	0	10.9376	0	4.7657	0
Metabolism	Glycan biosynthesis and metabolism	Peptidoglycan biosynthesis	ko00550	0	0	0	8.79269	0	0	2.08452	2.21305	3.17757
Metabolism	Glycan biosynthesis and metabolism	Lipopolysaccharide biosynthesis	ko00540	0	0	0	6.95561	0	3.32558	5.00726	2.60979	11.7715
Metabolism	Biosynthesis of other secondary metabolites	Streptomycin biosynthesis	ko00521	0	41.1388	0	0	0	0	7.36476	0	0
Metabolism	Carbohydrate metabolism	Amino sugar and nucleotide sugar metabolism	ko00520	0	41.1388	0	24.2724	0.920031	6.09841	0	13.1742	13.3966
Metabolism	Carbohydrate metabolism	Starch and sucrose metabolism	ko00500	0	41.1388	0	22.4734	0	0	0	10.9611	9.08412
Metabolism	Metabolism of other amino acids	Glutathione metabolism	ko00480	0	0	0	8.26594	0	1.31764	0	0	0
Metabolism	Metabolism of other amino acids	D-Alanine metabolism	ko00473	0	0	0	2.0407	0	0	0	0	7.08395
Metabolism	Metabolism of other amino acids	Cyanoamino acid metabolism	ko00460	0	0	0	9.79252	0	0	0	0	2.33278
Metabolism	Metabolism of other amino acids	Selenocompound metabolism	ko00450	0	0	0	6.22894	0	0	0	0	0
Metabolism	Metabolism of other amino acids	Phosphonate and phosphinate metabolism	ko00440	0	0	0	0	0	4.51074	0	0	0
Metabolism	Metabolism of other amino acids	beta-Alanine metabolism	ko00410	0	0	0	1.01755	0	0	0	0	0
Metabolism	Biosynthesis of other secondary metabolites	Phenazine biosynthesis	ko00405	0	0	0	3.76027	0	0	0	0	0
Metabolism	Biosynthesis of other secondary metabolites	Novobiocin biosynthesis	ko00401	0	0	0	1.79799	0	0	0	0	0
Metabolism	Amino acid metabolism	Phenylalanine, tyrosine and tryptophan biosynthesis	ko00400	0	0	0	5.55826	0	0	0	0	4.7479
Metabolism	Amino acid metabolism	Tryptophan metabolism	ko00380	0	0	0	1.01755	0	0	0	0	0
Metabolism	Xenobiotics biodegradation and metabolism	Benzoate degradation	ko00362	0	0	0	1.01755	0	0	0	0	0
Metabolism	Amino acid metabolism	Phenylalanine metabolism	ko00360	0	0	0	4.88455	0	0	0	0	0
Metabolism	Amino acid metabolism	Tyrosine metabolism	ko00350	0	0	0	8.97934	0	9.36321	7.16949	21.1749	11.6992
Metabolism	Amino acid metabolism	Histidine metabolism	ko00340	0	0	0	9.93438	0	0	0	0	8.1709
Metabolism	Amino acid metabolism	Lysine degradation	ko00310	0	0	0	2.58698	0	0	0	0	0
Metabolism	Amino acid metabolism	Lysine biosynthesis	ko00300	0	0	0	6.46281	0	0	0	0	1.8914
Metabolism	Amino acid metabolism	Valine, leucine and isoleucine biosynthesis	ko00290	0	0	0	10.6065	0	13.0099	0	3.01519	1.4849
Metabolism	Metabolism of terpenoids and polyketides	Geraniol degradation	ko00281	0	0	0	1.01755	0	0	0	0	0
Metabolism	Amino acid metabolism	Valine, leucine and isoleucine degradation	ko00280	0	0	0	13.9006	0	0	0	3.01519	0
Metabolism	Amino acid metabolism	Cysteine and methionine metabolism	ko00270	0	0	0	9.78736	0	6.66876	0	8.64476	1.8914
Metabolism	Biosynthesis of other secondary metabolites	Monobactam biosynthesis	ko00261	0	0	0	1.81454	0	0	0	0	1.8914
Metabolism	Amino acid metabolism	Glycine, serine and threonine metabolism	ko00260	0	0	0	25.522	0	0	0	4.7657	5.05906
Metabolism	Amino acid metabolism	Alanine, aspartate and glutamate metabolism	ko00250	0	0	0	11.2489	0.920031	0	0	0	5.12033
Metabolism	Nucleotide metabolism	Pyrimidine metabolism	ko00240	6971.87	10018.1	10839.4	89.8906	51.456	50.4467	96.5686	64.3408	101.07
Metabolism	Nucleotide metabolism	Purine metabolism	ko00230	6971.87	10059.3	10839.4	93.6307	51.456	50.4467	99.8776	69.2967	115.475
Metabolism	Amino acid metabolism	Arginine biosynthesis	ko00220	0	0	0	12.7393	0	0	0	0	0
Metabolism	Energy metabolism	Photosynthesis	ko00195	0	0	0	11.8513	0	0	0	0	9.65188
Metabolism	Energy metabolism	Oxidative phosphorylation	ko00190	269533	226950	244636	78.6763	13.5012	16.8652	25.928	59.2016	28.2579
Metabolism	Metabolism of cofactors and vitamins	Ubiquinone and other terpenoid-quinone biosynthesis	ko00130	0	0	81.7437	12.1678	0	0	0	0	17.633
Metabolism	Lipid metabolism	Fatty acid degradation	ko00071	0	0	0	6.62946	0	10.3915	7.16949	21.1749	11.6992
Metabolism	Lipid metabolism	Fatty acid biosynthesis	ko00061	0	56.5149	0	23.1193	0	1.02824	2.34251	0	3.15163
Metabolism	Carbohydrate metabolism	Galactose metabolism	ko00052	0	41.1388	0	9.54604	0	0	0	10.9611	11.3485
Metabolism	Carbohydrate metabolism	Fructose and mannose metabolism	ko00051	0	0	0	2.35915	0	0	0	0	0
Metabolism	Carbohydrate metabolism	Pentose and glucuronate interconversions	ko00040	0	0	0	0	0	0	0	10.9611	9.08412
Metabolism	Carbohydrate metabolism	Pentose phosphate pathway	ko00030	0	41.1388	0	12.309	0	2.64376	0	0	0
Metabolism	Carbohydrate metabolism	Citrate cycle (TCA cycle)	ko00020	292.484	105.18	316.337	52.2839	0	0	25.928	25.5259	0
Metabolism	Carbohydrate metabolism	Glycolysis / Gluconeogenesis	ko00010	0	118.385	0	28.4099	0	9.36321	12.8705	21.1749	11.6992

## Sheet: Sheet S7
Function	VML-1	VML-2	VML-3	VMN-1	VMN-2	VMN-3	VMA-1	VMA-2	VMA-3
Amino acid transport and metabolism	0	246.833	82.7691	117.849	0	30.3334	35.8065	8.64476	55.8926
Carbohydrate transport and metabolism	0	0	0	98.3858	0	1.31764	7.56765	4.7657	24.8262
Cell cycle control, cell division, chromosome partitioning	618.879	782.219	946.643	1156.02	1128.04	971.363	1656.16	1259	1501.64
Cell motility	0	0	0	61.0428	0	0	13.4811	0	5.25272
Cell wall/membrane/envelope biogenesis	0	377.211	0	78.0151	0.920031	14.1524	11.5141	18.1852	45.5724
Chromatin structure and dynamics	326.318	605.473	524.028	5.83286	10.2483	12.0963	0	32.0596	26.5697
Coenzyme transport and metabolism	0	122.424	81.7437	61.3173	0	0	5.30732	0	34.8574
Cytoskeleton	618.879	522.764	946.643	714.014	578.092	351.527	745.731	874.482	570.269
Defense mechanisms	0	0	0	157.704	18.6766	30.8986	15.7729	46.5847	53.9918
Energy production and conversion	270801	230036	247631	1038.62	880.987	1100.99	903.163	2231.85	1320.24
Extracellular structures	0	0	0	2.88238	0	0	0	0	0
Function unknown	95934	95515.6	87497.8	96709.6	100612	89767.4	114674	124769	113147
Inorganic ion transport and metabolism	25546	31297.4	35171	768.634	761.664	617.511	993.329	1133.57	974.75
Intracellular trafficking, secretion, and vesicular transport	116.04	2184.16	376.51	119.845	5.9925	31.0296	4.38135	41.4291	68.7724
Lipid transport and metabolism	280.939	91.4797	303.85	37.1897	7.37235	12.1629	14.7948	27.5141	40.6395
Nucleotide transport and metabolism	6971.87	10018.1	10839.4	96.5388	51.456	50.4467	96.5686	63.305	106.927
Posttranslational modification, protein turnover, chaperones	57504	70777.4	76514.1	1894.69	2494.99	1846.74	2786.14	3106.29	2880.26
Replication, recombination and repair	664.4	2113.59	2797.34	3031.69	3124.07	3160.37	4248.38	4209.85	4314.43
RNA processing and modification	20986.7	21182.4	17374.4	568.534	649.726	300.97	836.04	782.378	597.434
Secondary metabolites biosynthesis, transport and catabolism	0	0	0	9.32785	0	0	20.4345	7.36805	8.09381
Signal transduction mechanisms	1635	2078.15	879.155	109.52	72.184	78.9382	80.9129	52.2841	98.2015
Transcription	45988.9	50695	55933.3	2595.26	2617.7	2161.75	3770.37	3033.87	3513.68
Translation, ribosomal structure and biogenesis	0	861.585	0	488.775	564.605	554.906	595.12	476.642	763.618

## Sheet: Sheet S8
The abundant top 10 COG genes in larvae
#COG	VML-1	VML-2	VML-3	VMN-1	VMN-2	VMN-3	VMA-1	VMA-2	VMA-3	Description
COG1008	269994	228831	247036	663.634	817.377	932.754	823.901	1943.37	1171.85	subunit m
ENOG410XS4B	42193.9	45513.3	47658.6	1282.61	1288.24	1030.72	1811.09	1610.41	1566.51	asunder, spermatogenesis regulator homolog (Drosphila)
ENOG410XTFH	32939.5	43388.1	32545.9	679.215	761.929	530.352	1192.74	1098.2	978.753	Exostosin
ENOG4111WH7	30609.5	36913.6	49203.1	778.887	1028.77	676.498	1109.97	1277.18	1094.4	Transmembrane and ubiquitin-like domain containing
COG0733	25546	31266.4	35015	658.889	761.664	615.317	993.329	1130.78	946.644	Transporter
COG5176	20986.7	21182.4	17374.4	568.534	649.726	300.97	836.04	782.378	597.434	mRNA processing
ENOG410XP9Y	16001.5	22855.4	15962.5	427.928	442.752	315.322	474.942	726.86	431.239	RING finger) protein
ENOG411253U	12353.3	9458.98	14350.4	343.93	276.147	291.33	459.667	492.467	386.075	Conserved hypothetical, protein
ENOG4110362	10893	9916.81	11113.5	328.542	449.365	301.346	585.684	625.607	583.852	parallel actin filament bundle assembly
ENOG410XVJ3	10241.3	8289.21	7475.75	5485.29	5830.43	4759.38	4876.11	4920.27	5111.41	piggyBac transposable element derived 4
The abundant top 10 COG genes in nymph
#COG	VML-1	VML-2	VML-3	VMN-1	VMN-2	VMN-3	VMA-1	VMA-2	VMA-3	Description
ENOG410Y65V	99.7726	0	0	28402.7	29948	27086.5	33274.9	37271.6	33016.5	Retrotransposon protein
ENOG410XQYK	0	93.5738	0	13724.3	13660.4	12361.3	15368.2	18162.8	16002.3	Reverse transcriptase (RNA-dependent DNA polymerase)
ENOG410ZCHD	0	0	0	10220.8	10060.6	9351.73	12994.1	13404.2	12393.7	NA
ENOG410ZT5T	0	0	0	7678.52	7442.5	6688.43	8978.36	9710.87	8500.14	NA
ENOG4110CDI	0	0	0	6796.86	7423.54	5500.54	9125.71	10172.8	8681.66	tigger transposable element derived
ENOG410XVJ3	10241.3	8289.21	7475.75	5485.29	5830.43	4759.38	4876.11	4920.27	5111.41	piggyBac transposable element derived 4
ENOG410ZMPH	0	0	0	3790.96	4285.07	3872.28	4692.76	4677.05	4655.48	NA
ENOG410XS82	0	0	0	2520.49	2457.27	2240.53	2756.74	3487.16	2789.48	Retrotransposon protein
ENOG4111DEM	0	0	0	2336.28	2014.2	1815.89	1955.84	1442.93	2193.7	gag-like protein
ENOG4111RKA	0	0	0	2120.59	2202.44	1997.94	2033.33	2610.45	2152.91	Reverse transcriptase
The abundant top 10 COG genes in adult
#COG	VML-1	VML-2	VML-3	VMN-1	VMN-2	VMN-3	VMA-1	VMA-2	VMA-3	Description
ENOG410Y65V	99.7726	0	0	28402.7	29948	27086.5	33274.9	37271.6	33016.5	Retrotransposon protein
ENOG410XQYK	0	93.5738	0	13724.3	13660.4	12361.3	15368.2	18162.8	16002.3	Reverse transcriptase (RNA-dependent DNA polymerase)
ENOG410ZCHD	0	0	0	10220.8	10060.6	9351.73	12994.1	13404.2	12393.7	NA
ENOG4110CDI	0	0	0	6796.86	7423.54	5500.54	9125.71	10172.8	8681.66	tigger transposable element derived
ENOG410ZT5T	0	0	0	7678.52	7442.5	6688.43	8978.36	9710.87	8500.14	NA
ENOG410XVJ3	10241.3	8289.21	7475.75	5485.29	5830.43	4759.38	4876.11	4920.27	5111.41	piggyBac transposable element derived 4
ENOG410ZMPH	0	0	0	3790.96	4285.07	3872.28	4692.76	4677.05	4655.48	NA
ENOG410XS82	0	0	0	2520.49	2457.27	2240.53	2756.74	3487.16	2789.48	Retrotransposon protein
ENOG4112BFZ	0	0	0	1914.37	2633.61	2481.75	2582.73	2947.87	2824.85	NA
COG2801	217.871	798.504	1339.59	1848.41	2003.43	2170.35	2553.54	2937.7	2767.86	Retrotransposon protein

## Sheet: Sheet S9
GeneID	Subject	Definition	VML-1	VML-2	VML-3	VMN-1	VMN-2	VMN-3	VMA-1	VMA-2	VMA-3	Taxonomy
k141_709_gene_255	WP_078461992	reverse transcriptase domain-containing protein	0	0	0	4522.61	4901.14	4631.54	5115.39	5732.37	5335.97	d__Bacteria;k__norank_d__Bacteria;p__Proteobacteria;c__Gammaproteobacteria;o__norank_p__Proteobacteria;f__norank_p__Proteobacteria;g__norank_p__Proteobacteria;s__Solemya_velum_gill_symbiont
k141_533_gene_178	WP_080749020	reverse transcriptase domain-containing protein	0	0	0	2949.56	2676.13	2790.75	3500.28	4177.73	3081.55	d__Bacteria;k__norank_d__Bacteria;p__Proteobacteria;c__Gammaproteobacteria;o__norank_p__Proteobacteria;f__norank_p__Proteobacteria;g__norank_p__Proteobacteria;s__Solemya_velum_gill_symbiont
k141_2079_gene_1566	OOY36418	hypothetical protein	0	0	0	1122.38	1201.25	1149.33	1276.17	1277.55	1512.13	d__Bacteria;k__norank_d__Bacteria;p__Proteobacteria;c__Gammaproteobacteria;o__norank_p__Proteobacteria;f__norank_p__Proteobacteria;g__norank_p__Proteobacteria;s__Solemya_velum_gill_symbiont
k141_6154_gene_2166	OOY36418	hypothetical protein	0	0	0	948.189	1094.98	858.098	1411.45	1522.65	1332.51	d__Bacteria;k__norank_d__Bacteria;p__Proteobacteria;c__Gammaproteobacteria;o__norank_p__Proteobacteria;f__norank_p__Proteobacteria;g__norank_p__Proteobacteria;s__Solemya_velum_gill_symbiont
k141_1384_gene_530	OOY36418	hypothetical protein	0	93.5738	0	828.816	1012.67	812.988	1307.08	1141.71	1006.33	d__Bacteria;k__norank_d__Bacteria;p__Proteobacteria;c__Gammaproteobacteria;o__norank_p__Proteobacteria;f__norank_p__Proteobacteria;g__norank_p__Proteobacteria;s__Solemya_velum_gill_symbiont
k141_1041_gene_362	WP_078461992	reverse transcriptase domain-containing protein	0	0	0	702.154	921.44	802.485	1219.97	1170.14	1171.03	d__Bacteria;k__norank_d__Bacteria;p__Proteobacteria;c__Gammaproteobacteria;o__norank_p__Proteobacteria;f__norank_p__Proteobacteria;g__norank_p__Proteobacteria;s__Solemya_velum_gill_symbiont
k141_509_gene_149	OOY36418	hypothetical protein	0	0	0	895.512	669.869	834.949	862.25	1416.18	998.648	d__Bacteria;k__norank_d__Bacteria;p__Proteobacteria;c__Gammaproteobacteria;o__norank_p__Proteobacteria;f__norank_p__Proteobacteria;g__norank_p__Proteobacteria;s__Solemya_velum_gill_symbiont
k141_770_gene_277	OOY36418	hypothetical protein	0	0	0	577.023	572.095	513.892	966.296	343.256	764.022	d__Bacteria;k__norank_d__Bacteria;p__Proteobacteria;c__Gammaproteobacteria;o__norank_p__Proteobacteria;f__norank_p__Proteobacteria;g__norank_p__Proteobacteria;s__Solemya_velum_gill_symbiont
k141_3882_gene_1289	WP_078456858	reverse transcriptase domain-containing protein	0	0	0	518.541	535.397	429.147	678.233	869.581	703.515	d__Bacteria;k__norank_d__Bacteria;p__Proteobacteria;c__Gammaproteobacteria;o__norank_p__Proteobacteria;f__norank_p__Proteobacteria;g__norank_p__Proteobacteria;s__Solemya_velum_gill_symbiont
k141_987_gene_695	WP_078461629	ribonuclease H family protein	0	0	0	497.098	503.778	468.9	435.829	625.216	338.662	d__Bacteria;k__norank_d__Bacteria;p__Proteobacteria;c__Gammaproteobacteria;o__norank_p__Proteobacteria;f__norank_p__Proteobacteria;g__norank_p__Proteobacteria;s__Solemya_velum_gill_symbiont
k141_181_gene_51	OOY36418	hypothetical protein	0	0	0	393.885	416.416	317.387	457.461	754.363	354.583	d__Bacteria;k__norank_d__Bacteria;p__Proteobacteria;c__Gammaproteobacteria;o__norank_p__Proteobacteria;f__norank_p__Proteobacteria;g__norank_p__Proteobacteria;s__Solemya_velum_gill_symbiont
k141_3749_gene_1267	WP_078461992	reverse transcriptase domain-containing protein	0	0	0	160.501	323.728	123.594	325.973	243.276	351.757	d__Bacteria;k__norank_d__Bacteria;p__Proteobacteria;c__Gammaproteobacteria;o__norank_p__Proteobacteria;f__norank_p__Proteobacteria;g__norank_p__Proteobacteria;s__Solemya_velum_gill_symbiont
k141_4723_gene_3799	OOY36418	hypothetical protein	0	0	0	138.624	144.17	137.327	188.168	98.0731	176.104	d__Bacteria;k__norank_d__Bacteria;p__Proteobacteria;c__Gammaproteobacteria;o__norank_p__Proteobacteria;f__norank_p__Proteobacteria;g__norank_p__Proteobacteria;s__Solemya_velum_gill_symbiont
k141_2832_gene_917	OOY36418	hypothetical protein	0	0	0	68.7861	28.0149	88.2817	108.157	412.607	148.915	d__Bacteria;k__norank_d__Bacteria;p__Proteobacteria;c__Gammaproteobacteria;o__norank_p__Proteobacteria;f__norank_p__Proteobacteria;g__norank_p__Proteobacteria;s__Solemya_velum_gill_symbiont
k141_5008_gene_1796	OOY36418	hypothetical protein	0	0	0	301.031	24.5549	354.534	22.6224	426.872	187.654	d__Bacteria;k__norank_d__Bacteria;p__Proteobacteria;c__Gammaproteobacteria;o__norank_p__Proteobacteria;f__norank_p__Proteobacteria;g__norank_p__Proteobacteria;s__Solemya_velum_gill_symbiont
GeneID	Subject	Definition	VML-1	VML-2	VML-3	VMN-1	VMN-2	VMN-3	VMA-1	VMA-2	VMA-3	Taxonomy
k141_524_gene_90	OSY19248	hypothetical protein	269240	226950	244320	0	0	0	0	0	0	d__Bacteria;k__norank_d__Bacteria;p__Tenericutes;c__Mollicutes;o__Entomoplasmatales;f__norank_o__Entomoplasmatales;g__norank_o__Entomoplasmatales;s__Entomoplasmatales_bacterium_EntAcro10
k141_3909_gene_1245	OSY19248	hypothetical protein	753.577	1880.28	2716.77	653.623	817.377	916.053	823.901	1918.19	1171.85	d__Bacteria;k__norank_d__Bacteria;p__Tenericutes;c__Mollicutes;o__Entomoplasmatales;f__norank_o__Entomoplasmatales;g__norank_o__Entomoplasmatales;s__Entomoplasmatales_bacterium_EntAcro10
k141_217_gene_67	OSY18252	hypothetical protein	0	0	0	47.183	85.6508	59.0419	48.2228	148.359	63.936	d__Bacteria;k__norank_d__Bacteria;p__Tenericutes;c__Mollicutes;o__Entomoplasmatales;f__norank_o__Entomoplasmatales;g__norank_o__Entomoplasmatales;s__Entomoplasmatales_bacterium_EntAcro10
k141_5486_gene_1951	OSY18576	hypothetical protein	0	0	0	165.249	176.71	147.363	262.072	229.34	231.645	d__Bacteria;k__norank_d__Bacteria;p__Tenericutes;c__Mollicutes;o__Entomoplasmatales;f__norank_o__Entomoplasmatales;g__norank_o__Entomoplasmatales;s__Entomoplasmatales_bacterium_EntAcro10
k141_5509_gene_1960	OSY18251	hypothetical protein	0	0	0	89.1671	62.2554	68.6635	157.729	112.148	128.692	d__Bacteria;k__norank_d__Bacteria;p__Tenericutes;c__Mollicutes;o__Entomoplasmatales;f__norank_o__Entomoplasmatales;g__norank_o__Entomoplasmatales;s__Entomoplasmatales_bacterium_EntAcro10
k141_5661_gene_2017	OSY18251	hypothetical protein	0	0	0	54.3687	46.2632	22.6779	34.7293	17.0953	35.4197	d__Bacteria;k__norank_d__Bacteria;p__Tenericutes;c__Mollicutes;o__Entomoplasmatales;f__norank_o__Entomoplasmatales;g__norank_o__Entomoplasmatales;s__Entomoplasmatales_bacterium_EntAcro10
k141_6121_gene_2150	OSY18578	hypothetical protein	0	0	0	1349.53	1520.02	1639.77	1742.82	1725.02	1666.62	d__Bacteria;k__norank_d__Bacteria;p__Tenericutes;c__Mollicutes;o__Entomoplasmatales;f__norank_o__Entomoplasmatales;g__norank_o__Entomoplasmatales;s__Entomoplasmatales_bacterium_EntAcro10
k141_77_gene_19	OSY19248	hypothetical protein	0	0	0	10.0104	0	16.7019	0	25.1809	0	d__Bacteria;k__norank_d__Bacteria;p__Tenericutes;c__Mollicutes;o__Entomoplasmatales;f__norank_o__Entomoplasmatales;g__norank_o__Entomoplasmatales;s__Entomoplasmatales_bacterium_EntAcro10
k141_1697_gene_555	OSY18251	hypothetical protein	0	0	0	0	0	0	0	0	0	d__Bacteria;k__norank_d__Bacteria;p__Tenericutes;c__Mollicutes;o__Entomoplasmatales;f__norank_o__Entomoplasmatales;g__norank_o__Entomoplasmatales;s__Entomoplasmatales_bacterium_EntAcro10
k141_2670_gene_857	OSY18578	hypothetical protein	0	0	0	564.839	1113.59	841.987	839.905	1222.85	1158.23	d__Bacteria;k__norank_d__Bacteria;p__Tenericutes;c__Mollicutes;o__Entomoplasmatales;f__norank_o__Entomoplasmatales;g__norank_o__Entomoplasmatales;s__Entomoplasmatales_bacterium_EntAcro10
k141_810_gene_252	OSY18252	hypothetical protein	0	0	0	17.9581	50.9363	3.74528	22.9424	0	0	d__Bacteria;k__norank_d__Bacteria;p__Tenericutes;c__Mollicutes;o__Entomoplasmatales;f__norank_o__Entomoplasmatales;g__norank_o__Entomoplasmatales;s__Entomoplasmatales_bacterium_EntAcro10
k141_2938_gene_1038	OSY18252	hypothetical protein	0	0	0	57.3838	71.0238	235.003	79.9751	137.786	152.255	d__Bacteria;k__norank_d__Bacteria;p__Tenericutes;c__Mollicutes;o__Entomoplasmatales;f__norank_o__Entomoplasmatales;g__norank_o__Entomoplasmatales;s__Entomoplasmatales_bacterium_EntAcro10

## Sheet: Sheet S10 
Pathway	VML-1	VML-2	VML-3	VMN-1	VMN-2	VMN-3	VMA-1	VMA-2	VMA-3	Definition	VMA-1 Pathwaymap	VMA-2 Pathwaymap	VMA-3 Pathwaymap	VML-1 Pathwaymap	VML-2 Pathwaymap	VML-3 Pathwaymap	VMN-1 Pathwaymap	VMN-2 Pathwaymap	VMN-3 Pathwaymap
ko05418	0	0	0	3.57861	0	0	0	0	0	Fluid shear stress and atherosclerosis	http://www.genome.jp/kegg-bin/show_pathway?ko05418	http://www.genome.jp/kegg-bin/show_pathway?ko05418	http://www.genome.jp/kegg-bin/show_pathway?ko05418	http://www.genome.jp/kegg-bin/show_pathway?ko05418	http://www.genome.jp/kegg-bin/show_pathway?ko05418	http://www.genome.jp/kegg-bin/show_pathway?ko05418	http://www.genome.jp/kegg-bin/show_pathway?ko05418+K00799	http://www.genome.jp/kegg-bin/show_pathway?ko05418	http://www.genome.jp/kegg-bin/show_pathway?ko05418
ko05230	0	0	0	1.53687	0	0	0	0	0	Central carbon metabolism in cancer	http://www.genome.jp/kegg-bin/show_pathway?ko05230	http://www.genome.jp/kegg-bin/show_pathway?ko05230	http://www.genome.jp/kegg-bin/show_pathway?ko05230	http://www.genome.jp/kegg-bin/show_pathway?ko05230	http://www.genome.jp/kegg-bin/show_pathway?ko05230	http://www.genome.jp/kegg-bin/show_pathway?ko05230	http://www.genome.jp/kegg-bin/show_pathway?ko05230+K00873	http://www.genome.jp/kegg-bin/show_pathway?ko05230	http://www.genome.jp/kegg-bin/show_pathway?ko05230
ko05204	0	0	0	9.19053	0	9.36321	7.16949	21.1749	11.6992	Chemical carcinogenesis	http://www.genome.jp/kegg-bin/show_pathway?ko05204+K00121	http://www.genome.jp/kegg-bin/show_pathway?ko05204+K00121	http://www.genome.jp/kegg-bin/show_pathway?ko05204+K00121	http://www.genome.jp/kegg-bin/show_pathway?ko05204	http://www.genome.jp/kegg-bin/show_pathway?ko05204	http://www.genome.jp/kegg-bin/show_pathway?ko05204	http://www.genome.jp/kegg-bin/show_pathway?ko05204+K00799+K00121	http://www.genome.jp/kegg-bin/show_pathway?ko05204	http://www.genome.jp/kegg-bin/show_pathway?ko05204+K00121
ko05203	0	0	0	1.53687	0	0	0	0	0	Viral carcinogenesis	http://www.genome.jp/kegg-bin/show_pathway?ko05203	http://www.genome.jp/kegg-bin/show_pathway?ko05203	http://www.genome.jp/kegg-bin/show_pathway?ko05203	http://www.genome.jp/kegg-bin/show_pathway?ko05203	http://www.genome.jp/kegg-bin/show_pathway?ko05203	http://www.genome.jp/kegg-bin/show_pathway?ko05203	http://www.genome.jp/kegg-bin/show_pathway?ko05203+K00873	http://www.genome.jp/kegg-bin/show_pathway?ko05203	http://www.genome.jp/kegg-bin/show_pathway?ko05203
ko05152	0	0	0	4.26958	0	0	0	0	1.40647	Tuberculosis	http://www.genome.jp/kegg-bin/show_pathway?ko05152	http://www.genome.jp/kegg-bin/show_pathway?ko05152	http://www.genome.jp/kegg-bin/show_pathway?ko05152+K04077	http://www.genome.jp/kegg-bin/show_pathway?ko05152	http://www.genome.jp/kegg-bin/show_pathway?ko05152	http://www.genome.jp/kegg-bin/show_pathway?ko05152	http://www.genome.jp/kegg-bin/show_pathway?ko05152+K02040	http://www.genome.jp/kegg-bin/show_pathway?ko05152	http://www.genome.jp/kegg-bin/show_pathway?ko05152
ko05134	292.484	0	316.337	3.81842	0	0	25.928	25.5259	1.40647	Legionellosis	http://www.genome.jp/kegg-bin/show_pathway?ko05134+K00239	http://www.genome.jp/kegg-bin/show_pathway?ko05134+K00239	http://www.genome.jp/kegg-bin/show_pathway?ko05134+K04077	http://www.genome.jp/kegg-bin/show_pathway?ko05134+K00239	http://www.genome.jp/kegg-bin/show_pathway?ko05134	http://www.genome.jp/kegg-bin/show_pathway?ko05134+K00239	http://www.genome.jp/kegg-bin/show_pathway?ko05134+K02406	http://www.genome.jp/kegg-bin/show_pathway?ko05134	http://www.genome.jp/kegg-bin/show_pathway?ko05134
ko05133	0	0	0	28.1131	0	0	0	0	0	Pertussis	http://www.genome.jp/kegg-bin/show_pathway?ko05133	http://www.genome.jp/kegg-bin/show_pathway?ko05133	http://www.genome.jp/kegg-bin/show_pathway?ko05133	http://www.genome.jp/kegg-bin/show_pathway?ko05133	http://www.genome.jp/kegg-bin/show_pathway?ko05133	http://www.genome.jp/kegg-bin/show_pathway?ko05133	http://www.genome.jp/kegg-bin/show_pathway?ko05133+K07347+K07345+K12340	http://www.genome.jp/kegg-bin/show_pathway?ko05133	http://www.genome.jp/kegg-bin/show_pathway?ko05133
ko05132	0	0	0	12.4868	0	0	0	0	6.84478	Salmonella infection	http://www.genome.jp/kegg-bin/show_pathway?ko05132	http://www.genome.jp/kegg-bin/show_pathway?ko05132	http://www.genome.jp/kegg-bin/show_pathway?ko05132+K12266+K13287	http://www.genome.jp/kegg-bin/show_pathway?ko05132	http://www.genome.jp/kegg-bin/show_pathway?ko05132	http://www.genome.jp/kegg-bin/show_pathway?ko05132	http://www.genome.jp/kegg-bin/show_pathway?ko05132+K02406+K05916+K12266+K12264+K12265	http://www.genome.jp/kegg-bin/show_pathway?ko05132	http://www.genome.jp/kegg-bin/show_pathway?ko05132
ko05131	0	0	0	0	0	0	0	0	2.25775	Shigellosis	http://www.genome.jp/kegg-bin/show_pathway?ko05131	http://www.genome.jp/kegg-bin/show_pathway?ko05131	http://www.genome.jp/kegg-bin/show_pathway?ko05131+K13287	http://www.genome.jp/kegg-bin/show_pathway?ko05131	http://www.genome.jp/kegg-bin/show_pathway?ko05131	http://www.genome.jp/kegg-bin/show_pathway?ko05131	http://www.genome.jp/kegg-bin/show_pathway?ko05131	http://www.genome.jp/kegg-bin/show_pathway?ko05131	http://www.genome.jp/kegg-bin/show_pathway?ko05131
ko05120	0	0	0	0	0	0	0	0	4.65151	Epithelial cell signaling in Helicobacter pylori infection	http://www.genome.jp/kegg-bin/show_pathway?ko05120	http://www.genome.jp/kegg-bin/show_pathway?ko05120	http://www.genome.jp/kegg-bin/show_pathway?ko05120+K08303	http://www.genome.jp/kegg-bin/show_pathway?ko05120	http://www.genome.jp/kegg-bin/show_pathway?ko05120	http://www.genome.jp/kegg-bin/show_pathway?ko05120	http://www.genome.jp/kegg-bin/show_pathway?ko05120	http://www.genome.jp/kegg-bin/show_pathway?ko05120	http://www.genome.jp/kegg-bin/show_pathway?ko05120
ko05111	0	0	0	7.39694	0	6.66876	0	8.46995	2.04814	Biofilm formation - Vibrio cholerae	http://www.genome.jp/kegg-bin/show_pathway?ko05111	http://www.genome.jp/kegg-bin/show_pathway?ko05111+K07689	http://www.genome.jp/kegg-bin/show_pathway?ko05111+K01791	http://www.genome.jp/kegg-bin/show_pathway?ko05111	http://www.genome.jp/kegg-bin/show_pathway?ko05111	http://www.genome.jp/kegg-bin/show_pathway?ko05111	http://www.genome.jp/kegg-bin/show_pathway?ko05111+K03092+K02779+K02777	http://www.genome.jp/kegg-bin/show_pathway?ko05111	http://www.genome.jp/kegg-bin/show_pathway?ko05111+K00640
ko05100	0	0	0	0	0	0	0	0	2.25775	Bacterial invasion of epithelial cells	http://www.genome.jp/kegg-bin/show_pathway?ko05100	http://www.genome.jp/kegg-bin/show_pathway?ko05100	http://www.genome.jp/kegg-bin/show_pathway?ko05100+K13287	http://www.genome.jp/kegg-bin/show_pathway?ko05100	http://www.genome.jp/kegg-bin/show_pathway?ko05100	http://www.genome.jp/kegg-bin/show_pathway?ko05100	http://www.genome.jp/kegg-bin/show_pathway?ko05100	http://www.genome.jp/kegg-bin/show_pathway?ko05100	http://www.genome.jp/kegg-bin/show_pathway?ko05100
ko05010	0	0	0	0	0	0	5.70104	0	0	Alzheimer's disease	http://www.genome.jp/kegg-bin/show_pathway?ko05010+K00134	http://www.genome.jp/kegg-bin/show_pathway?ko05010	http://www.genome.jp/kegg-bin/show_pathway?ko05010	http://www.genome.jp/kegg-bin/show_pathway?ko05010	http://www.genome.jp/kegg-bin/show_pathway?ko05010	http://www.genome.jp/kegg-bin/show_pathway?ko05010	http://www.genome.jp/kegg-bin/show_pathway?ko05010	http://www.genome.jp/kegg-bin/show_pathway?ko05010	http://www.genome.jp/kegg-bin/show_pathway?ko05010
ko04940	0	0	0	0	0	0	0	0	1.40647	Type I diabetes mellitus	http://www.genome.jp/kegg-bin/show_pathway?ko04940	http://www.genome.jp/kegg-bin/show_pathway?ko04940	http://www.genome.jp/kegg-bin/show_pathway?ko04940+K04077	http://www.genome.jp/kegg-bin/show_pathway?ko04940	http://www.genome.jp/kegg-bin/show_pathway?ko04940	http://www.genome.jp/kegg-bin/show_pathway?ko04940	http://www.genome.jp/kegg-bin/show_pathway?ko04940	http://www.genome.jp/kegg-bin/show_pathway?ko04940	http://www.genome.jp/kegg-bin/show_pathway?ko04940
ko04931	0	0	0	0	0.920031	0	0	0	0	Insulin resistance	http://www.genome.jp/kegg-bin/show_pathway?ko04931	http://www.genome.jp/kegg-bin/show_pathway?ko04931	http://www.genome.jp/kegg-bin/show_pathway?ko04931	http://www.genome.jp/kegg-bin/show_pathway?ko04931	http://www.genome.jp/kegg-bin/show_pathway?ko04931	http://www.genome.jp/kegg-bin/show_pathway?ko04931	http://www.genome.jp/kegg-bin/show_pathway?ko04931	http://www.genome.jp/kegg-bin/show_pathway?ko04931+K00820	http://www.genome.jp/kegg-bin/show_pathway?ko04931
ko04930	0	0	0	1.53687	0	0	0	0	0	Type II diabetes mellitus	http://www.genome.jp/kegg-bin/show_pathway?ko04930	http://www.genome.jp/kegg-bin/show_pathway?ko04930	http://www.genome.jp/kegg-bin/show_pathway?ko04930	http://www.genome.jp/kegg-bin/show_pathway?ko04930	http://www.genome.jp/kegg-bin/show_pathway?ko04930	http://www.genome.jp/kegg-bin/show_pathway?ko04930	http://www.genome.jp/kegg-bin/show_pathway?ko04930+K00873	http://www.genome.jp/kegg-bin/show_pathway?ko04930	http://www.genome.jp/kegg-bin/show_pathway?ko04930
ko04922	0	0	0	1.53687	0	0	0	0	0	Glucagon signaling pathway	http://www.genome.jp/kegg-bin/show_pathway?ko04922	http://www.genome.jp/kegg-bin/show_pathway?ko04922	http://www.genome.jp/kegg-bin/show_pathway?ko04922	http://www.genome.jp/kegg-bin/show_pathway?ko04922	http://www.genome.jp/kegg-bin/show_pathway?ko04922	http://www.genome.jp/kegg-bin/show_pathway?ko04922	http://www.genome.jp/kegg-bin/show_pathway?ko04922+K00873	http://www.genome.jp/kegg-bin/show_pathway?ko04922	http://www.genome.jp/kegg-bin/show_pathway?ko04922
ko04920	0	0	0	0	0	1.02824	0	0	0	Adipocytokine signaling pathway	http://www.genome.jp/kegg-bin/show_pathway?ko04920	http://www.genome.jp/kegg-bin/show_pathway?ko04920	http://www.genome.jp/kegg-bin/show_pathway?ko04920	http://www.genome.jp/kegg-bin/show_pathway?ko04920	http://www.genome.jp/kegg-bin/show_pathway?ko04920	http://www.genome.jp/kegg-bin/show_pathway?ko04920	http://www.genome.jp/kegg-bin/show_pathway?ko04920	http://www.genome.jp/kegg-bin/show_pathway?ko04920	http://www.genome.jp/kegg-bin/show_pathway?ko04920+K01897
ko04918	0	0	0	1.63888	0	0	0	0	0	Thyroid hormone synthesis	http://www.genome.jp/kegg-bin/show_pathway?ko04918	http://www.genome.jp/kegg-bin/show_pathway?ko04918	http://www.genome.jp/kegg-bin/show_pathway?ko04918	http://www.genome.jp/kegg-bin/show_pathway?ko04918	http://www.genome.jp/kegg-bin/show_pathway?ko04918	http://www.genome.jp/kegg-bin/show_pathway?ko04918	http://www.genome.jp/kegg-bin/show_pathway?ko04918+K00383	http://www.genome.jp/kegg-bin/show_pathway?ko04918	http://www.genome.jp/kegg-bin/show_pathway?ko04918
ko04626	0	0	0	5.29701	0	0	0	0	0	Plant-pathogen interaction	http://www.genome.jp/kegg-bin/show_pathway?ko04626	http://www.genome.jp/kegg-bin/show_pathway?ko04626	http://www.genome.jp/kegg-bin/show_pathway?ko04626	http://www.genome.jp/kegg-bin/show_pathway?ko04626	http://www.genome.jp/kegg-bin/show_pathway?ko04626	http://www.genome.jp/kegg-bin/show_pathway?ko04626	http://www.genome.jp/kegg-bin/show_pathway?ko04626+K02406+K12340	http://www.genome.jp/kegg-bin/show_pathway?ko04626	http://www.genome.jp/kegg-bin/show_pathway?ko04626
ko04621	0	0	0	3.81842	0	0	0	0	0	NOD-like receptor signaling pathway	http://www.genome.jp/kegg-bin/show_pathway?ko04621	http://www.genome.jp/kegg-bin/show_pathway?ko04621	http://www.genome.jp/kegg-bin/show_pathway?ko04621	http://www.genome.jp/kegg-bin/show_pathway?ko04621	http://www.genome.jp/kegg-bin/show_pathway?ko04621	http://www.genome.jp/kegg-bin/show_pathway?ko04621	http://www.genome.jp/kegg-bin/show_pathway?ko04621+K02406	http://www.genome.jp/kegg-bin/show_pathway?ko04621	http://www.genome.jp/kegg-bin/show_pathway?ko04621
ko04216	0	0	0	0	0	1.02824	0	0	0	Ferroptosis	http://www.genome.jp/kegg-bin/show_pathway?ko04216	http://www.genome.jp/kegg-bin/show_pathway?ko04216	http://www.genome.jp/kegg-bin/show_pathway?ko04216	http://www.genome.jp/kegg-bin/show_pathway?ko04216	http://www.genome.jp/kegg-bin/show_pathway?ko04216	http://www.genome.jp/kegg-bin/show_pathway?ko04216	http://www.genome.jp/kegg-bin/show_pathway?ko04216	http://www.genome.jp/kegg-bin/show_pathway?ko04216	http://www.genome.jp/kegg-bin/show_pathway?ko04216+K01897
ko04214	0	0	0	0	0	0	0	0	3.84154	Apoptosis - fly	http://www.genome.jp/kegg-bin/show_pathway?ko04214	http://www.genome.jp/kegg-bin/show_pathway?ko04214	http://www.genome.jp/kegg-bin/show_pathway?ko04214+K03386	http://www.genome.jp/kegg-bin/show_pathway?ko04214	http://www.genome.jp/kegg-bin/show_pathway?ko04214	http://www.genome.jp/kegg-bin/show_pathway?ko04214	http://www.genome.jp/kegg-bin/show_pathway?ko04214	http://www.genome.jp/kegg-bin/show_pathway?ko04214	http://www.genome.jp/kegg-bin/show_pathway?ko04214
ko04146	0	87.1451	0	0	0	3.38691	0	0	0	Peroxisome	http://www.genome.jp/kegg-bin/show_pathway?ko04146	http://www.genome.jp/kegg-bin/show_pathway?ko04146	http://www.genome.jp/kegg-bin/show_pathway?ko04146	http://www.genome.jp/kegg-bin/show_pathway?ko04146	http://www.genome.jp/kegg-bin/show_pathway?ko04146+K03426	http://www.genome.jp/kegg-bin/show_pathway?ko04146	http://www.genome.jp/kegg-bin/show_pathway?ko04146	http://www.genome.jp/kegg-bin/show_pathway?ko04146	http://www.genome.jp/kegg-bin/show_pathway?ko04146+K01897+K03426
ko04122	0	0	0	2.89364	0	0	0	0	0	Sulfur relay system	http://www.genome.jp/kegg-bin/show_pathway?ko04122	http://www.genome.jp/kegg-bin/show_pathway?ko04122	http://www.genome.jp/kegg-bin/show_pathway?ko04122	http://www.genome.jp/kegg-bin/show_pathway?ko04122	http://www.genome.jp/kegg-bin/show_pathway?ko04122	http://www.genome.jp/kegg-bin/show_pathway?ko04122	http://www.genome.jp/kegg-bin/show_pathway?ko04122+K21029	http://www.genome.jp/kegg-bin/show_pathway?ko04122	http://www.genome.jp/kegg-bin/show_pathway?ko04122
ko04112	0	0	0	16.3508	0	0	3.54447	0	0	Cell cycle - Caulobacter	http://www.genome.jp/kegg-bin/show_pathway?ko04112+K03590	http://www.genome.jp/kegg-bin/show_pathway?ko04112	http://www.genome.jp/kegg-bin/show_pathway?ko04112	http://www.genome.jp/kegg-bin/show_pathway?ko04112	http://www.genome.jp/kegg-bin/show_pathway?ko04112	http://www.genome.jp/kegg-bin/show_pathway?ko04112	http://www.genome.jp/kegg-bin/show_pathway?ko04112+K02314+K03544+K01338+K02563+K03588	http://www.genome.jp/kegg-bin/show_pathway?ko04112	http://www.genome.jp/kegg-bin/show_pathway?ko04112
ko04070	0	0	0	2.57213	0	0	7.36476	0	0	Phosphatidylinositol signaling system	http://www.genome.jp/kegg-bin/show_pathway?ko04070+K01092	http://www.genome.jp/kegg-bin/show_pathway?ko04070	http://www.genome.jp/kegg-bin/show_pathway?ko04070	http://www.genome.jp/kegg-bin/show_pathway?ko04070	http://www.genome.jp/kegg-bin/show_pathway?ko04070	http://www.genome.jp/kegg-bin/show_pathway?ko04070	http://www.genome.jp/kegg-bin/show_pathway?ko04070+K00981	http://www.genome.jp/kegg-bin/show_pathway?ko04070	http://www.genome.jp/kegg-bin/show_pathway?ko04070
ko04066	0	0	0	0	0	0	5.70104	0	0	HIF-1 signaling pathway	http://www.genome.jp/kegg-bin/show_pathway?ko04066+K00134	http://www.genome.jp/kegg-bin/show_pathway?ko04066	http://www.genome.jp/kegg-bin/show_pathway?ko04066	http://www.genome.jp/kegg-bin/show_pathway?ko04066	http://www.genome.jp/kegg-bin/show_pathway?ko04066	http://www.genome.jp/kegg-bin/show_pathway?ko04066	http://www.genome.jp/kegg-bin/show_pathway?ko04066	http://www.genome.jp/kegg-bin/show_pathway?ko04066	http://www.genome.jp/kegg-bin/show_pathway?ko04066
ko04016	0	0	0	0	0	0	0	0	5.43768	MAPK signaling pathway - plant	http://www.genome.jp/kegg-bin/show_pathway?ko04016	http://www.genome.jp/kegg-bin/show_pathway?ko04016	http://www.genome.jp/kegg-bin/show_pathway?ko04016+K00940	http://www.genome.jp/kegg-bin/show_pathway?ko04016	http://www.genome.jp/kegg-bin/show_pathway?ko04016	http://www.genome.jp/kegg-bin/show_pathway?ko04016	http://www.genome.jp/kegg-bin/show_pathway?ko04016	http://www.genome.jp/kegg-bin/show_pathway?ko04016	http://www.genome.jp/kegg-bin/show_pathway?ko04016
ko03440	0	150.211	0	20.2035	0	0.887891	0	5.9916	1.28692	Homologous recombination	http://www.genome.jp/kegg-bin/show_pathway?ko03440	http://www.genome.jp/kegg-bin/show_pathway?ko03440+K02337	http://www.genome.jp/kegg-bin/show_pathway?ko03440+K03581	http://www.genome.jp/kegg-bin/show_pathway?ko03440	http://www.genome.jp/kegg-bin/show_pathway?ko03440+K03111	http://www.genome.jp/kegg-bin/show_pathway?ko03440	http://www.genome.jp/kegg-bin/show_pathway?ko03440+K02337+K03111+K02335+K03583+K02338	http://www.genome.jp/kegg-bin/show_pathway?ko03440	http://www.genome.jp/kegg-bin/show_pathway?ko03440+K03655
ko03430	0	150.211	0	18.5391	0	0	1.44264	5.9916	0	Mismatch repair	http://www.genome.jp/kegg-bin/show_pathway?ko03430+K01972	http://www.genome.jp/kegg-bin/show_pathway?ko03430+K02337	http://www.genome.jp/kegg-bin/show_pathway?ko03430	http://www.genome.jp/kegg-bin/show_pathway?ko03430	http://www.genome.jp/kegg-bin/show_pathway?ko03430+K03111	http://www.genome.jp/kegg-bin/show_pathway?ko03430	http://www.genome.jp/kegg-bin/show_pathway?ko03430+K02337+K03111+K02338	http://www.genome.jp/kegg-bin/show_pathway?ko03430	http://www.genome.jp/kegg-bin/show_pathway?ko03430
ko03420	0	0	0	2.87526	0	0	3.85071	0	0	Nucleotide excision repair	http://www.genome.jp/kegg-bin/show_pathway?ko03420+K03723+K01972	http://www.genome.jp/kegg-bin/show_pathway?ko03420	http://www.genome.jp/kegg-bin/show_pathway?ko03420	http://www.genome.jp/kegg-bin/show_pathway?ko03420	http://www.genome.jp/kegg-bin/show_pathway?ko03420	http://www.genome.jp/kegg-bin/show_pathway?ko03420	http://www.genome.jp/kegg-bin/show_pathway?ko03420+K03723+K02335	http://www.genome.jp/kegg-bin/show_pathway?ko03420	http://www.genome.jp/kegg-bin/show_pathway?ko03420
ko03410	0	0	0	0.990338	0	0	1.44264	0	2.74787	Base excision repair	http://www.genome.jp/kegg-bin/show_pathway?ko03410+K01972	http://www.genome.jp/kegg-bin/show_pathway?ko03410	http://www.genome.jp/kegg-bin/show_pathway?ko03410+K10563	http://www.genome.jp/kegg-bin/show_pathway?ko03410	http://www.genome.jp/kegg-bin/show_pathway?ko03410	http://www.genome.jp/kegg-bin/show_pathway?ko03410	http://www.genome.jp/kegg-bin/show_pathway?ko03410+K02335	http://www.genome.jp/kegg-bin/show_pathway?ko03410	http://www.genome.jp/kegg-bin/show_pathway?ko03410
ko03320	0	0	0	0	0	1.02824	0	0	0	PPAR signaling pathway	http://www.genome.jp/kegg-bin/show_pathway?ko03320	http://www.genome.jp/kegg-bin/show_pathway?ko03320	http://www.genome.jp/kegg-bin/show_pathway?ko03320	http://www.genome.jp/kegg-bin/show_pathway?ko03320	http://www.genome.jp/kegg-bin/show_pathway?ko03320	http://www.genome.jp/kegg-bin/show_pathway?ko03320	http://www.genome.jp/kegg-bin/show_pathway?ko03320	http://www.genome.jp/kegg-bin/show_pathway?ko03320	http://www.genome.jp/kegg-bin/show_pathway?ko03320+K01897
ko03070	0	41.3623	0	51.5722	0	4.60869	0	8.87328	9.41298	Bacterial secretion system	http://www.genome.jp/kegg-bin/show_pathway?ko03070	http://www.genome.jp/kegg-bin/show_pathway?ko03070+K03198	http://www.genome.jp/kegg-bin/show_pathway?ko03070+K11903+K03071	http://www.genome.jp/kegg-bin/show_pathway?ko03070	http://www.genome.jp/kegg-bin/show_pathway?ko03070+K03110	http://www.genome.jp/kegg-bin/show_pathway?ko03070	http://www.genome.jp/kegg-bin/show_pathway?ko03070+K03072+K11907+K11904+K03195+K03205+K11903+K11906+K03226+K04058+K11017+K12340	http://www.genome.jp/kegg-bin/show_pathway?ko03070	http://www.genome.jp/kegg-bin/show_pathway?ko03070+K11904+K03106
ko03060	0	41.3623	0	32.6767	0	3.82645	0	0	7.311	Protein export	http://www.genome.jp/kegg-bin/show_pathway?ko03060	http://www.genome.jp/kegg-bin/show_pathway?ko03060	http://www.genome.jp/kegg-bin/show_pathway?ko03060+K03100+K03071	http://www.genome.jp/kegg-bin/show_pathway?ko03060	http://www.genome.jp/kegg-bin/show_pathway?ko03060+K03110	http://www.genome.jp/kegg-bin/show_pathway?ko03060	http://www.genome.jp/kegg-bin/show_pathway?ko03060+K03072+K03101+K03100	http://www.genome.jp/kegg-bin/show_pathway?ko03060	http://www.genome.jp/kegg-bin/show_pathway?ko03060+K03106
ko03030	0	150.211	0	22.7714	0	0	1.44264	8.44343	0	DNA replication	http://www.genome.jp/kegg-bin/show_pathway?ko03030+K01972	http://www.genome.jp/kegg-bin/show_pathway?ko03030+K02337+K02316	http://www.genome.jp/kegg-bin/show_pathway?ko03030	http://www.genome.jp/kegg-bin/show_pathway?ko03030	http://www.genome.jp/kegg-bin/show_pathway?ko03030+K03111	http://www.genome.jp/kegg-bin/show_pathway?ko03030	http://www.genome.jp/kegg-bin/show_pathway?ko03030+K02337+K03111+K02314+K02335+K02338	http://www.genome.jp/kegg-bin/show_pathway?ko03030	http://www.genome.jp/kegg-bin/show_pathway?ko03030
ko03020	0	0	0	0.525371	0	0	0	0	0	RNA polymerase	http://www.genome.jp/kegg-bin/show_pathway?ko03020	http://www.genome.jp/kegg-bin/show_pathway?ko03020	http://www.genome.jp/kegg-bin/show_pathway?ko03020	http://www.genome.jp/kegg-bin/show_pathway?ko03020	http://www.genome.jp/kegg-bin/show_pathway?ko03020	http://www.genome.jp/kegg-bin/show_pathway?ko03020	http://www.genome.jp/kegg-bin/show_pathway?ko03020+K03046	http://www.genome.jp/kegg-bin/show_pathway?ko03020	http://www.genome.jp/kegg-bin/show_pathway?ko03020
ko03018	0	0	0	5.17162	0	2.4271	1.14021	3.6537	2.65996	RNA degradation	http://www.genome.jp/kegg-bin/show_pathway?ko03018+K12573	http://www.genome.jp/kegg-bin/show_pathway?ko03018+K00970	http://www.genome.jp/kegg-bin/show_pathway?ko03018+K05592+K04077	http://www.genome.jp/kegg-bin/show_pathway?ko03018	http://www.genome.jp/kegg-bin/show_pathway?ko03018	http://www.genome.jp/kegg-bin/show_pathway?ko03018	http://www.genome.jp/kegg-bin/show_pathway?ko03018+K05592+K00962+K11927	http://www.genome.jp/kegg-bin/show_pathway?ko03018	http://www.genome.jp/kegg-bin/show_pathway?ko03018+K05592+K03732
ko03013	0	0	0	0	0	0	0	0	2.52337	RNA transport	http://www.genome.jp/kegg-bin/show_pathway?ko03013	http://www.genome.jp/kegg-bin/show_pathway?ko03013	http://www.genome.jp/kegg-bin/show_pathway?ko03013+K00784	http://www.genome.jp/kegg-bin/show_pathway?ko03013	http://www.genome.jp/kegg-bin/show_pathway?ko03013	http://www.genome.jp/kegg-bin/show_pathway?ko03013	http://www.genome.jp/kegg-bin/show_pathway?ko03013	http://www.genome.jp/kegg-bin/show_pathway?ko03013	http://www.genome.jp/kegg-bin/show_pathway?ko03013
ko03010	0	0	0	105.146	0	3.70043	0	0	1.38378	Ribosome	http://www.genome.jp/kegg-bin/show_pathway?ko03010	http://www.genome.jp/kegg-bin/show_pathway?ko03010	http://www.genome.jp/kegg-bin/show_pathway?ko03010+K02945	http://www.genome.jp/kegg-bin/show_pathway?ko03010	http://www.genome.jp/kegg-bin/show_pathway?ko03010	http://www.genome.jp/kegg-bin/show_pathway?ko03010	http://www.genome.jp/kegg-bin/show_pathway?ko03010+K02948+K02954+K02881+K02939+K02926+K02906+K02992+K02935+K02986	http://www.genome.jp/kegg-bin/show_pathway?ko03010	http://www.genome.jp/kegg-bin/show_pathway?ko03010+K02988
ko02060	0	0	0	24.471	0	0	0	0	0	Phosphotransferase system (PTS)	http://www.genome.jp/kegg-bin/show_pathway?ko02060	http://www.genome.jp/kegg-bin/show_pathway?ko02060	http://www.genome.jp/kegg-bin/show_pathway?ko02060	http://www.genome.jp/kegg-bin/show_pathway?ko02060	http://www.genome.jp/kegg-bin/show_pathway?ko02060	http://www.genome.jp/kegg-bin/show_pathway?ko02060	http://www.genome.jp/kegg-bin/show_pathway?ko02060+K02779+K02760+K02761+K02804+K02777+K08483	http://www.genome.jp/kegg-bin/show_pathway?ko02060	http://www.genome.jp/kegg-bin/show_pathway?ko02060
ko02040	0	0	0	40.1447	0	0	9.09973	0	5.25272	Flagellar assembly	http://www.genome.jp/kegg-bin/show_pathway?ko02040+K02408	http://www.genome.jp/kegg-bin/show_pathway?ko02040	http://www.genome.jp/kegg-bin/show_pathway?ko02040+K02399	http://www.genome.jp/kegg-bin/show_pathway?ko02040	http://www.genome.jp/kegg-bin/show_pathway?ko02040	http://www.genome.jp/kegg-bin/show_pathway?ko02040	http://www.genome.jp/kegg-bin/show_pathway?ko02040+K02412+K02406+K02416+K02400+K02394+K02393+K02399+K02386	http://www.genome.jp/kegg-bin/show_pathway?ko02040	http://www.genome.jp/kegg-bin/show_pathway?ko02040
ko02030	0	0	0	2.91643	0	0	0	0	0	Bacterial chemotaxis	http://www.genome.jp/kegg-bin/show_pathway?ko02030	http://www.genome.jp/kegg-bin/show_pathway?ko02030	http://www.genome.jp/kegg-bin/show_pathway?ko02030	http://www.genome.jp/kegg-bin/show_pathway?ko02030	http://www.genome.jp/kegg-bin/show_pathway?ko02030	http://www.genome.jp/kegg-bin/show_pathway?ko02030	http://www.genome.jp/kegg-bin/show_pathway?ko02030+K02416	http://www.genome.jp/kegg-bin/show_pathway?ko02030	http://www.genome.jp/kegg-bin/show_pathway?ko02030
ko02026	0	0	0	22.0945	0	1.42226	5.22002	11.2805	0	Biofilm formation - Escherichia coli	http://www.genome.jp/kegg-bin/show_pathway?ko02026+K04761+K07638	http://www.genome.jp/kegg-bin/show_pathway?ko02026+K07648+K07689	http://www.genome.jp/kegg-bin/show_pathway?ko02026	http://www.genome.jp/kegg-bin/show_pathway?ko02026	http://www.genome.jp/kegg-bin/show_pathway?ko02026	http://www.genome.jp/kegg-bin/show_pathway?ko02026	http://www.genome.jp/kegg-bin/show_pathway?ko02026+K07659+K06204+K07676+K07687+K02777	http://www.genome.jp/kegg-bin/show_pathway?ko02026	http://www.genome.jp/kegg-bin/show_pathway?ko02026+K07677
ko02025	0	0	0	42.7325	0	2.82179	3.30899	11.8094	4.4633	Biofilm formation - Pseudomonas aeruginosa	http://www.genome.jp/kegg-bin/show_pathway?ko02025+K03651	http://www.genome.jp/kegg-bin/show_pathway?ko02025+K07689+K20968	http://www.genome.jp/kegg-bin/show_pathway?ko02025+K11903	http://www.genome.jp/kegg-bin/show_pathway?ko02025	http://www.genome.jp/kegg-bin/show_pathway?ko02025	http://www.genome.jp/kegg-bin/show_pathway?ko02025	http://www.genome.jp/kegg-bin/show_pathway?ko02025+K11907+K11900+K11901+K11903+K11893+K01658	http://www.genome.jp/kegg-bin/show_pathway?ko02025	http://www.genome.jp/kegg-bin/show_pathway?ko02025+K11893
ko02024	0	41.3623	0	21.5182	0	4.85469	0	2.79788	7.311	Quorum sensing	http://www.genome.jp/kegg-bin/show_pathway?ko02024	http://www.genome.jp/kegg-bin/show_pathway?ko02024+K02033	http://www.genome.jp/kegg-bin/show_pathway?ko02024+K03100+K03071	http://www.genome.jp/kegg-bin/show_pathway?ko02024	http://www.genome.jp/kegg-bin/show_pathway?ko02024+K03110	http://www.genome.jp/kegg-bin/show_pathway?ko02024	http://www.genome.jp/kegg-bin/show_pathway?ko02024+K02031+K07715+K01658+K03100	http://www.genome.jp/kegg-bin/show_pathway?ko02024	http://www.genome.jp/kegg-bin/show_pathway?ko02024+K01897+K03106
ko02020	0	0	0	81.5971	0	1.91506	2.11716	11.2805	9.03247	Two-component system	http://www.genome.jp/kegg-bin/show_pathway?ko02020+K07638	http://www.genome.jp/kegg-bin/show_pathway?ko02020+K07648+K07689	http://www.genome.jp/kegg-bin/show_pathway?ko02020+K00371+K07636+K07708	http://www.genome.jp/kegg-bin/show_pathway?ko02020	http://www.genome.jp/kegg-bin/show_pathway?ko02020	http://www.genome.jp/kegg-bin/show_pathway?ko02020	http://www.genome.jp/kegg-bin/show_pathway?ko02020+K02406+K00373+K03092+K07715+K02040+K07659+K07636+K07783+K10002+K07708+K07676+K07687+K12531+K07662+K07640+K12340+K00244+K00245+K00246	http://www.genome.jp/kegg-bin/show_pathway?ko02020	http://www.genome.jp/kegg-bin/show_pathway?ko02020+K00370+K07677
ko02010	0	0	156.031	67.0069	0	0	9.68274	2.40127	8.4789	ABC transporters	http://www.genome.jp/kegg-bin/show_pathway?ko02010+K09998+K11069	http://www.genome.jp/kegg-bin/show_pathway?ko02010+K09808	http://www.genome.jp/kegg-bin/show_pathway?ko02010+K02015+K06160+K07323	http://www.genome.jp/kegg-bin/show_pathway?ko02010	http://www.genome.jp/kegg-bin/show_pathway?ko02010	http://www.genome.jp/kegg-bin/show_pathway?ko02010+K16786	http://www.genome.jp/kegg-bin/show_pathway?ko02010+K02016+K02015+K16787+K07091+K02040+K09808+K11605+K02046+K10002+K09997+K19230+K11072+K07323+K02063+K02047	http://www.genome.jp/kegg-bin/show_pathway?ko02010	http://www.genome.jp/kegg-bin/show_pathway?ko02010
ko01524	0	0	0	3.57861	0	0	0	0	0	Platinum drug resistance	http://www.genome.jp/kegg-bin/show_pathway?ko01524	http://www.genome.jp/kegg-bin/show_pathway?ko01524	http://www.genome.jp/kegg-bin/show_pathway?ko01524	http://www.genome.jp/kegg-bin/show_pathway?ko01524	http://www.genome.jp/kegg-bin/show_pathway?ko01524	http://www.genome.jp/kegg-bin/show_pathway?ko01524	http://www.genome.jp/kegg-bin/show_pathway?ko01524+K00799	http://www.genome.jp/kegg-bin/show_pathway?ko01524	http://www.genome.jp/kegg-bin/show_pathway?ko01524
ko01523	0	0	0	5.31655	0	0	0	0	0	Antifolate resistance	http://www.genome.jp/kegg-bin/show_pathway?ko01523	http://www.genome.jp/kegg-bin/show_pathway?ko01523	http://www.genome.jp/kegg-bin/show_pathway?ko01523	http://www.genome.jp/kegg-bin/show_pathway?ko01523	http://www.genome.jp/kegg-bin/show_pathway?ko01523	http://www.genome.jp/kegg-bin/show_pathway?ko01523	http://www.genome.jp/kegg-bin/show_pathway?ko01523+K00600	http://www.genome.jp/kegg-bin/show_pathway?ko01523	http://www.genome.jp/kegg-bin/show_pathway?ko01523
ko01503	0	0	0	26.0193	0	0	0	0	16.4884	Cationic antimicrobial peptide (CAMP) resistance	http://www.genome.jp/kegg-bin/show_pathway?ko01503	http://www.genome.jp/kegg-bin/show_pathway?ko01503	http://www.genome.jp/kegg-bin/show_pathway?ko01503+K00677+K03673+K07264	http://www.genome.jp/kegg-bin/show_pathway?ko01503	http://www.genome.jp/kegg-bin/show_pathway?ko01503	http://www.genome.jp/kegg-bin/show_pathway?ko01503	http://www.genome.jp/kegg-bin/show_pathway?ko01503+K03585+K13014+K01448+K19230+K07662+K07640+K12340	http://www.genome.jp/kegg-bin/show_pathway?ko01503	http://www.genome.jp/kegg-bin/show_pathway?ko01503
ko01502	0	0	0	4.0927	0	0	0	0	7.08395	Vancomycin resistance	http://www.genome.jp/kegg-bin/show_pathway?ko01502	http://www.genome.jp/kegg-bin/show_pathway?ko01502	http://www.genome.jp/kegg-bin/show_pathway?ko01502+K01775	http://www.genome.jp/kegg-bin/show_pathway?ko01502	http://www.genome.jp/kegg-bin/show_pathway?ko01502	http://www.genome.jp/kegg-bin/show_pathway?ko01502	http://www.genome.jp/kegg-bin/show_pathway?ko01502+K01775+K02563	http://www.genome.jp/kegg-bin/show_pathway?ko01502	http://www.genome.jp/kegg-bin/show_pathway?ko01502
ko01501	0	0	0	3.22158	0	0	1.86661	0	1.52298	beta-Lactam resistance	http://www.genome.jp/kegg-bin/show_pathway?ko01501+K08218	http://www.genome.jp/kegg-bin/show_pathway?ko01501	http://www.genome.jp/kegg-bin/show_pathway?ko01501+K08218	http://www.genome.jp/kegg-bin/show_pathway?ko01501	http://www.genome.jp/kegg-bin/show_pathway?ko01501	http://www.genome.jp/kegg-bin/show_pathway?ko01501	http://www.genome.jp/kegg-bin/show_pathway?ko01501+K03585+K12340	http://www.genome.jp/kegg-bin/show_pathway?ko01501	http://www.genome.jp/kegg-bin/show_pathway?ko01501
ko01230	0	62.8981	0	57.1899	0	19.6787	5.70104	3.01519	18.6279	Biosynthesis of amino acids	http://www.genome.jp/kegg-bin/show_pathway?ko01230+K00134	http://www.genome.jp/kegg-bin/show_pathway?ko01230+K00826	http://www.genome.jp/kegg-bin/show_pathway?ko01230+K12525+K00765+K12524+K01914+K01649+K01696+K00014	http://www.genome.jp/kegg-bin/show_pathway?ko01230	http://www.genome.jp/kegg-bin/show_pathway?ko01230+K01682	http://www.genome.jp/kegg-bin/show_pathway?ko01230	http://www.genome.jp/kegg-bin/show_pathway?ko01230+K01652+K12525+K01755+K01439+K00600+K00674+K00832+K00873+K01733+K12524+K01243+K01760+K00611+K01914+K01658+K01814+K11755	http://www.genome.jp/kegg-bin/show_pathway?ko01230	http://www.genome.jp/kegg-bin/show_pathway?ko01230+K01653+K00640
ko01220	0	0	0	5.61192	0	9.36321	7.16949	21.1749	11.6992	Degradation of aromatic compounds	http://www.genome.jp/kegg-bin/show_pathway?ko01220+K00121	http://www.genome.jp/kegg-bin/show_pathway?ko01220+K00121	http://www.genome.jp/kegg-bin/show_pathway?ko01220+K00121	http://www.genome.jp/kegg-bin/show_pathway?ko01220	http://www.genome.jp/kegg-bin/show_pathway?ko01220	http://www.genome.jp/kegg-bin/show_pathway?ko01220	http://www.genome.jp/kegg-bin/show_pathway?ko01220+K00121	http://www.genome.jp/kegg-bin/show_pathway?ko01220	http://www.genome.jp/kegg-bin/show_pathway?ko01220+K00121
ko01212	0	56.5149	0	24.1369	0	1.02824	2.34251	0	3.15163	Fatty acid metabolism	http://www.genome.jp/kegg-bin/show_pathway?ko01212+K00647	http://www.genome.jp/kegg-bin/show_pathway?ko01212	http://www.genome.jp/kegg-bin/show_pathway?ko01212+K00059	http://www.genome.jp/kegg-bin/show_pathway?ko01212	http://www.genome.jp/kegg-bin/show_pathway?ko01212+K00647	http://www.genome.jp/kegg-bin/show_pathway?ko01212	http://www.genome.jp/kegg-bin/show_pathway?ko01212+K00647+K01825+K09458+K00059+K01961+K00648	http://www.genome.jp/kegg-bin/show_pathway?ko01212	http://www.genome.jp/kegg-bin/show_pathway?ko01212+K01897
ko01210	0	62.8981	0	10.6065	0	13.0099	0	3.01519	1.4849	2-Oxocarboxylic acid metabolism	http://www.genome.jp/kegg-bin/show_pathway?ko01210	http://www.genome.jp/kegg-bin/show_pathway?ko01210+K00826	http://www.genome.jp/kegg-bin/show_pathway?ko01210+K01649	http://www.genome.jp/kegg-bin/show_pathway?ko01210	http://www.genome.jp/kegg-bin/show_pathway?ko01210+K01682	http://www.genome.jp/kegg-bin/show_pathway?ko01210	http://www.genome.jp/kegg-bin/show_pathway?ko01210+K01652	http://www.genome.jp/kegg-bin/show_pathway?ko01210	http://www.genome.jp/kegg-bin/show_pathway?ko01210+K01653
ko01200	292.484	140.144	316.337	100.945	0	17.3496	38.7985	46.7007	13.8872	Carbon metabolism	http://www.genome.jp/kegg-bin/show_pathway?ko01200+K00239+K00134+K00121	http://www.genome.jp/kegg-bin/show_pathway?ko01200+K00239+K00121	http://www.genome.jp/kegg-bin/show_pathway?ko01200+K00123+K00281+K00121	http://www.genome.jp/kegg-bin/show_pathway?ko01200+K00239	http://www.genome.jp/kegg-bin/show_pathway?ko01200+K01682+K01610+K01895	http://www.genome.jp/kegg-bin/show_pathway?ko01200+K00239	http://www.genome.jp/kegg-bin/show_pathway?ko01200+K00382+K01595+K00123+K01810+K01825+K01895+K00600+K00873+K01637+K00851+K01961+K01070+K00121+K00244+K00245+K00246	http://www.genome.jp/kegg-bin/show_pathway?ko01200	http://www.genome.jp/kegg-bin/show_pathway?ko01200+K00033+K00121+K00640
ko01053	0	0	0	0	0	0	0	0	1.42201	Biosynthesis of siderophore group nonribosomal peptides	http://www.genome.jp/kegg-bin/show_pathway?ko01053	http://www.genome.jp/kegg-bin/show_pathway?ko01053	http://www.genome.jp/kegg-bin/show_pathway?ko01053+K02363	http://www.genome.jp/kegg-bin/show_pathway?ko01053	http://www.genome.jp/kegg-bin/show_pathway?ko01053	http://www.genome.jp/kegg-bin/show_pathway?ko01053	http://www.genome.jp/kegg-bin/show_pathway?ko01053	http://www.genome.jp/kegg-bin/show_pathway?ko01053	http://www.genome.jp/kegg-bin/show_pathway?ko01053
ko01040	0	0	0	7.06467	0	0	0	0	3.15163	Biosynthesis of unsaturated fatty acids	http://www.genome.jp/kegg-bin/show_pathway?ko01040	http://www.genome.jp/kegg-bin/show_pathway?ko01040	http://www.genome.jp/kegg-bin/show_pathway?ko01040+K00059	http://www.genome.jp/kegg-bin/show_pathway?ko01040	http://www.genome.jp/kegg-bin/show_pathway?ko01040	http://www.genome.jp/kegg-bin/show_pathway?ko01040	http://www.genome.jp/kegg-bin/show_pathway?ko01040+K01825+K00059	http://www.genome.jp/kegg-bin/show_pathway?ko01040	http://www.genome.jp/kegg-bin/show_pathway?ko01040
ko00982	0	0	0	9.19053	0	9.36321	7.16949	21.1749	11.6992	Drug metabolism - cytochrome P450	http://www.genome.jp/kegg-bin/show_pathway?ko00982+K00121	http://www.genome.jp/kegg-bin/show_pathway?ko00982+K00121	http://www.genome.jp/kegg-bin/show_pathway?ko00982+K00121	http://www.genome.jp/kegg-bin/show_pathway?ko00982	http://www.genome.jp/kegg-bin/show_pathway?ko00982	http://www.genome.jp/kegg-bin/show_pathway?ko00982	http://www.genome.jp/kegg-bin/show_pathway?ko00982+K00799+K00121	http://www.genome.jp/kegg-bin/show_pathway?ko00982	http://www.genome.jp/kegg-bin/show_pathway?ko00982+K00121
ko00980	0	0	0	9.19053	0	9.36321	7.16949	21.1749	11.6992	Metabolism of xenobiotics by cytochrome P450	http://www.genome.jp/kegg-bin/show_pathway?ko00980+K00121	http://www.genome.jp/kegg-bin/show_pathway?ko00980+K00121	http://www.genome.jp/kegg-bin/show_pathway?ko00980+K00121	http://www.genome.jp/kegg-bin/show_pathway?ko00980	http://www.genome.jp/kegg-bin/show_pathway?ko00980	http://www.genome.jp/kegg-bin/show_pathway?ko00980	http://www.genome.jp/kegg-bin/show_pathway?ko00980+K00799+K00121	http://www.genome.jp/kegg-bin/show_pathway?ko00980	http://www.genome.jp/kegg-bin/show_pathway?ko00980+K00121
ko00970	0	0	0	12.0374	0	4.41765	0	0	0	Aminoacyl-tRNA biosynthesis	http://www.genome.jp/kegg-bin/show_pathway?ko00970	http://www.genome.jp/kegg-bin/show_pathway?ko00970	http://www.genome.jp/kegg-bin/show_pathway?ko00970	http://www.genome.jp/kegg-bin/show_pathway?ko00970	http://www.genome.jp/kegg-bin/show_pathway?ko00970	http://www.genome.jp/kegg-bin/show_pathway?ko00970	http://www.genome.jp/kegg-bin/show_pathway?ko00970+K01892+K01876+K01886+K01881+K01042	http://www.genome.jp/kegg-bin/show_pathway?ko00970	http://www.genome.jp/kegg-bin/show_pathway?ko00970+K01873+K00604
ko00960	0	0	0	1.79799	0	0	0	0	0	Tropane, piperidine and pyridine alkaloid biosynthesis	http://www.genome.jp/kegg-bin/show_pathway?ko00960	http://www.genome.jp/kegg-bin/show_pathway?ko00960	http://www.genome.jp/kegg-bin/show_pathway?ko00960	http://www.genome.jp/kegg-bin/show_pathway?ko00960	http://www.genome.jp/kegg-bin/show_pathway?ko00960	http://www.genome.jp/kegg-bin/show_pathway?ko00960	http://www.genome.jp/kegg-bin/show_pathway?ko00960+K00832	http://www.genome.jp/kegg-bin/show_pathway?ko00960	http://www.genome.jp/kegg-bin/show_pathway?ko00960
ko00950	0	0	0	1.79799	0	0	0	0	0	Isoquinoline alkaloid biosynthesis	http://www.genome.jp/kegg-bin/show_pathway?ko00950	http://www.genome.jp/kegg-bin/show_pathway?ko00950	http://www.genome.jp/kegg-bin/show_pathway?ko00950	http://www.genome.jp/kegg-bin/show_pathway?ko00950	http://www.genome.jp/kegg-bin/show_pathway?ko00950	http://www.genome.jp/kegg-bin/show_pathway?ko00950	http://www.genome.jp/kegg-bin/show_pathway?ko00950+K00832	http://www.genome.jp/kegg-bin/show_pathway?ko00950	http://www.genome.jp/kegg-bin/show_pathway?ko00950
ko00930	0	0	0	1.01755	0	0	0	0	0	Caprolactam degradation	http://www.genome.jp/kegg-bin/show_pathway?ko00930	http://www.genome.jp/kegg-bin/show_pathway?ko00930	http://www.genome.jp/kegg-bin/show_pathway?ko00930	http://www.genome.jp/kegg-bin/show_pathway?ko00930	http://www.genome.jp/kegg-bin/show_pathway?ko00930	http://www.genome.jp/kegg-bin/show_pathway?ko00930	http://www.genome.jp/kegg-bin/show_pathway?ko00930+K01825	http://www.genome.jp/kegg-bin/show_pathway?ko00930	http://www.genome.jp/kegg-bin/show_pathway?ko00930
ko00920	0	0	0	26.4158	0	6.66876	0	0	13.4229	Sulfur metabolism	http://www.genome.jp/kegg-bin/show_pathway?ko00920	http://www.genome.jp/kegg-bin/show_pathway?ko00920	http://www.genome.jp/kegg-bin/show_pathway?ko00920+K00860+K07308	http://www.genome.jp/kegg-bin/show_pathway?ko00920	http://www.genome.jp/kegg-bin/show_pathway?ko00920	http://www.genome.jp/kegg-bin/show_pathway?ko00920	http://www.genome.jp/kegg-bin/show_pathway?ko00920+K00381+K02439+K02046+K02047	http://www.genome.jp/kegg-bin/show_pathway?ko00920	http://www.genome.jp/kegg-bin/show_pathway?ko00920+K00640
ko00910	0	0	0	4.86208	0	1.82177	0	0	2.82839	Nitrogen metabolism	http://www.genome.jp/kegg-bin/show_pathway?ko00910	http://www.genome.jp/kegg-bin/show_pathway?ko00910	http://www.genome.jp/kegg-bin/show_pathway?ko00910+K00371	http://www.genome.jp/kegg-bin/show_pathway?ko00910	http://www.genome.jp/kegg-bin/show_pathway?ko00910	http://www.genome.jp/kegg-bin/show_pathway?ko00910	http://www.genome.jp/kegg-bin/show_pathway?ko00910+K02575+K05601	http://www.genome.jp/kegg-bin/show_pathway?ko00910	http://www.genome.jp/kegg-bin/show_pathway?ko00910+K02575+K00370
ko00903	0	0	0	1.01755	0	0	0	0	0	Limonene and pinene degradation	http://www.genome.jp/kegg-bin/show_pathway?ko00903	http://www.genome.jp/kegg-bin/show_pathway?ko00903	http://www.genome.jp/kegg-bin/show_pathway?ko00903	http://www.genome.jp/kegg-bin/show_pathway?ko00903	http://www.genome.jp/kegg-bin/show_pathway?ko00903	http://www.genome.jp/kegg-bin/show_pathway?ko00903	http://www.genome.jp/kegg-bin/show_pathway?ko00903+K01825	http://www.genome.jp/kegg-bin/show_pathway?ko00903	http://www.genome.jp/kegg-bin/show_pathway?ko00903
ko00860	0	0	0	3.28627	0	0	2.06632	0	2.54835	Porphyrin and chlorophyll metabolism	http://www.genome.jp/kegg-bin/show_pathway?ko00860+K02495	http://www.genome.jp/kegg-bin/show_pathway?ko00860	http://www.genome.jp/kegg-bin/show_pathway?ko00860+K00228	http://www.genome.jp/kegg-bin/show_pathway?ko00860	http://www.genome.jp/kegg-bin/show_pathway?ko00860	http://www.genome.jp/kegg-bin/show_pathway?ko00860	http://www.genome.jp/kegg-bin/show_pathway?ko00860+K02302+K01845	http://www.genome.jp/kegg-bin/show_pathway?ko00860	http://www.genome.jp/kegg-bin/show_pathway?ko00860
ko00830	0	0	0	5.61192	0	9.36321	7.16949	21.1749	11.6992	Retinol metabolism	http://www.genome.jp/kegg-bin/show_pathway?ko00830+K00121	http://www.genome.jp/kegg-bin/show_pathway?ko00830+K00121	http://www.genome.jp/kegg-bin/show_pathway?ko00830+K00121	http://www.genome.jp/kegg-bin/show_pathway?ko00830	http://www.genome.jp/kegg-bin/show_pathway?ko00830	http://www.genome.jp/kegg-bin/show_pathway?ko00830	http://www.genome.jp/kegg-bin/show_pathway?ko00830+K00121	http://www.genome.jp/kegg-bin/show_pathway?ko00830	http://www.genome.jp/kegg-bin/show_pathway?ko00830+K00121
ko00791	0	0	0	7.33439	0	0	0	0	0	Atrazine degradation	http://www.genome.jp/kegg-bin/show_pathway?ko00791	http://www.genome.jp/kegg-bin/show_pathway?ko00791	http://www.genome.jp/kegg-bin/show_pathway?ko00791	http://www.genome.jp/kegg-bin/show_pathway?ko00791	http://www.genome.jp/kegg-bin/show_pathway?ko00791	http://www.genome.jp/kegg-bin/show_pathway?ko00791	http://www.genome.jp/kegg-bin/show_pathway?ko00791+K01430	http://www.genome.jp/kegg-bin/show_pathway?ko00791	http://www.genome.jp/kegg-bin/show_pathway?ko00791
ko00790	0	0	0	18.7379	0	0	0	0	2.74787	Folate biosynthesis	http://www.genome.jp/kegg-bin/show_pathway?ko00790	http://www.genome.jp/kegg-bin/show_pathway?ko00790	http://www.genome.jp/kegg-bin/show_pathway?ko00790+K00796	http://www.genome.jp/kegg-bin/show_pathway?ko00790	http://www.genome.jp/kegg-bin/show_pathway?ko00790	http://www.genome.jp/kegg-bin/show_pathway?ko00790	http://www.genome.jp/kegg-bin/show_pathway?ko00790+K06879+K00796+K08310+K01737	http://www.genome.jp/kegg-bin/show_pathway?ko00790	http://www.genome.jp/kegg-bin/show_pathway?ko00790
ko00785	0	0	0	12.9181	0	0	0	0	0	Lipoic acid metabolism	http://www.genome.jp/kegg-bin/show_pathway?ko00785	http://www.genome.jp/kegg-bin/show_pathway?ko00785	http://www.genome.jp/kegg-bin/show_pathway?ko00785	http://www.genome.jp/kegg-bin/show_pathway?ko00785	http://www.genome.jp/kegg-bin/show_pathway?ko00785	http://www.genome.jp/kegg-bin/show_pathway?ko00785	http://www.genome.jp/kegg-bin/show_pathway?ko00785+K03801+K03800	http://www.genome.jp/kegg-bin/show_pathway?ko00785	http://www.genome.jp/kegg-bin/show_pathway?ko00785
ko00780	0	56.5149	0	31.307	0	0	12.1495	3.75683	10.4165	Biotin metabolism	http://www.genome.jp/kegg-bin/show_pathway?ko00780+K00647+K00833	http://www.genome.jp/kegg-bin/show_pathway?ko00780+K02169	http://www.genome.jp/kegg-bin/show_pathway?ko00780+K02169+K00833+K00059	http://www.genome.jp/kegg-bin/show_pathway?ko00780	http://www.genome.jp/kegg-bin/show_pathway?ko00780+K00647	http://www.genome.jp/kegg-bin/show_pathway?ko00780	http://www.genome.jp/kegg-bin/show_pathway?ko00780+K00647+K09458+K01935+K03524+K00833+K00059	http://www.genome.jp/kegg-bin/show_pathway?ko00780	http://www.genome.jp/kegg-bin/show_pathway?ko00780
ko00770	0	0	0	17.6392	0	13.0099	0	3.01519	7.33738	Pantothenate and CoA biosynthesis	http://www.genome.jp/kegg-bin/show_pathway?ko00770	http://www.genome.jp/kegg-bin/show_pathway?ko00770+K00826	http://www.genome.jp/kegg-bin/show_pathway?ko00770+K08682+K00859	http://www.genome.jp/kegg-bin/show_pathway?ko00770	http://www.genome.jp/kegg-bin/show_pathway?ko00770	http://www.genome.jp/kegg-bin/show_pathway?ko00770	http://www.genome.jp/kegg-bin/show_pathway?ko00770+K01652+K00867	http://www.genome.jp/kegg-bin/show_pathway?ko00770	http://www.genome.jp/kegg-bin/show_pathway?ko00770+K01653
ko00760	6971.87	10105.3	10839.4	54.4818	51.456	52.8054	96.5686	57.0425	94.549	Nicotinate and nicotinamide metabolism	http://www.genome.jp/kegg-bin/show_pathway?ko00760+K11751	http://www.genome.jp/kegg-bin/show_pathway?ko00760+K11751	http://www.genome.jp/kegg-bin/show_pathway?ko00760+K11751	http://www.genome.jp/kegg-bin/show_pathway?ko00760+K11751	http://www.genome.jp/kegg-bin/show_pathway?ko00760+K11751+K03426	http://www.genome.jp/kegg-bin/show_pathway?ko00760+K11751	http://www.genome.jp/kegg-bin/show_pathway?ko00760+K11751+K00135	http://www.genome.jp/kegg-bin/show_pathway?ko00760+K11751	http://www.genome.jp/kegg-bin/show_pathway?ko00760+K11751+K03426
ko00750	0	0	0	23.9521	0	0	0	0	6.65844	Vitamin B6 metabolism	http://www.genome.jp/kegg-bin/show_pathway?ko00750	http://www.genome.jp/kegg-bin/show_pathway?ko00750	http://www.genome.jp/kegg-bin/show_pathway?ko00750+K03472+K03474	http://www.genome.jp/kegg-bin/show_pathway?ko00750	http://www.genome.jp/kegg-bin/show_pathway?ko00750	http://www.genome.jp/kegg-bin/show_pathway?ko00750	http://www.genome.jp/kegg-bin/show_pathway?ko00750+K03473+K03472+K01733+K03474	http://www.genome.jp/kegg-bin/show_pathway?ko00750	http://www.genome.jp/kegg-bin/show_pathway?ko00750
ko00740	0	0	0	14.9651	0	0	0	0	0	Riboflavin metabolism	http://www.genome.jp/kegg-bin/show_pathway?ko00740	http://www.genome.jp/kegg-bin/show_pathway?ko00740	http://www.genome.jp/kegg-bin/show_pathway?ko00740	http://www.genome.jp/kegg-bin/show_pathway?ko00740	http://www.genome.jp/kegg-bin/show_pathway?ko00740	http://www.genome.jp/kegg-bin/show_pathway?ko00740	http://www.genome.jp/kegg-bin/show_pathway?ko00740+K03788	http://www.genome.jp/kegg-bin/show_pathway?ko00740	http://www.genome.jp/kegg-bin/show_pathway?ko00740
ko00730	0	122.424	0	2.86013	0	0	0	0	5.05138	Thiamine metabolism	http://www.genome.jp/kegg-bin/show_pathway?ko00730	http://www.genome.jp/kegg-bin/show_pathway?ko00730	http://www.genome.jp/kegg-bin/show_pathway?ko00730+K03150+K03149	http://www.genome.jp/kegg-bin/show_pathway?ko00730	http://www.genome.jp/kegg-bin/show_pathway?ko00730+K03150	http://www.genome.jp/kegg-bin/show_pathway?ko00730	http://www.genome.jp/kegg-bin/show_pathway?ko00730+K03149	http://www.genome.jp/kegg-bin/show_pathway?ko00730	http://www.genome.jp/kegg-bin/show_pathway?ko00730
ko00720	292.484	97.8629	316.337	48.2203	0	0	25.928	25.5259	0	Carbon fixation pathways in prokaryotes	http://www.genome.jp/kegg-bin/show_pathway?ko00720+K00239	http://www.genome.jp/kegg-bin/show_pathway?ko00720+K00239	http://www.genome.jp/kegg-bin/show_pathway?ko00720	http://www.genome.jp/kegg-bin/show_pathway?ko00720+K00239	http://www.genome.jp/kegg-bin/show_pathway?ko00720+K01682+K01895	http://www.genome.jp/kegg-bin/show_pathway?ko00720+K00239	http://www.genome.jp/kegg-bin/show_pathway?ko00720+K01595+K01895+K01961+K00244+K00245+K00246	http://www.genome.jp/kegg-bin/show_pathway?ko00720	http://www.genome.jp/kegg-bin/show_pathway?ko00720
ko00710	0	42.2815	0	4.97163	0	0	5.70104	0	0	Carbon fixation in photosynthetic organisms	http://www.genome.jp/kegg-bin/show_pathway?ko00710+K00134	http://www.genome.jp/kegg-bin/show_pathway?ko00710	http://www.genome.jp/kegg-bin/show_pathway?ko00710	http://www.genome.jp/kegg-bin/show_pathway?ko00710	http://www.genome.jp/kegg-bin/show_pathway?ko00710+K01610	http://www.genome.jp/kegg-bin/show_pathway?ko00710	http://www.genome.jp/kegg-bin/show_pathway?ko00710+K01595	http://www.genome.jp/kegg-bin/show_pathway?ko00710	http://www.genome.jp/kegg-bin/show_pathway?ko00710
ko00680	0	34.9648	0	32.3365	0	9.36321	7.16949	21.1749	12.6596	Methane metabolism	http://www.genome.jp/kegg-bin/show_pathway?ko00680+K00121	http://www.genome.jp/kegg-bin/show_pathway?ko00680+K00121	http://www.genome.jp/kegg-bin/show_pathway?ko00680+K00123+K00121	http://www.genome.jp/kegg-bin/show_pathway?ko00680	http://www.genome.jp/kegg-bin/show_pathway?ko00680+K01895	http://www.genome.jp/kegg-bin/show_pathway?ko00680	http://www.genome.jp/kegg-bin/show_pathway?ko00680+K01595+K00123+K01895+K00600+K01070+K00121	http://www.genome.jp/kegg-bin/show_pathway?ko00680	http://www.genome.jp/kegg-bin/show_pathway?ko00680+K00121
ko00670	0	0	0	21.7755	0	1.95561	0	0	0	One carbon pool by folate	http://www.genome.jp/kegg-bin/show_pathway?ko00670	http://www.genome.jp/kegg-bin/show_pathway?ko00670	http://www.genome.jp/kegg-bin/show_pathway?ko00670	http://www.genome.jp/kegg-bin/show_pathway?ko00670	http://www.genome.jp/kegg-bin/show_pathway?ko00670	http://www.genome.jp/kegg-bin/show_pathway?ko00670	http://www.genome.jp/kegg-bin/show_pathway?ko00670+K01433+K00600+K01934	http://www.genome.jp/kegg-bin/show_pathway?ko00670	http://www.genome.jp/kegg-bin/show_pathway?ko00670+K00604
ko00660	0	0	0	10.6065	0	13.0099	0	0	0	C5-Branched dibasic acid metabolism	http://www.genome.jp/kegg-bin/show_pathway?ko00660	http://www.genome.jp/kegg-bin/show_pathway?ko00660	http://www.genome.jp/kegg-bin/show_pathway?ko00660	http://www.genome.jp/kegg-bin/show_pathway?ko00660	http://www.genome.jp/kegg-bin/show_pathway?ko00660	http://www.genome.jp/kegg-bin/show_pathway?ko00660	http://www.genome.jp/kegg-bin/show_pathway?ko00660+K01652	http://www.genome.jp/kegg-bin/show_pathway?ko00660	http://www.genome.jp/kegg-bin/show_pathway?ko00660+K01653
ko00650	292.484	0	316.337	52.5943	0	13.0099	25.928	25.5259	0	Butanoate metabolism	http://www.genome.jp/kegg-bin/show_pathway?ko00650+K00239	http://www.genome.jp/kegg-bin/show_pathway?ko00650+K00239	http://www.genome.jp/kegg-bin/show_pathway?ko00650	http://www.genome.jp/kegg-bin/show_pathway?ko00650+K00239	http://www.genome.jp/kegg-bin/show_pathway?ko00650	http://www.genome.jp/kegg-bin/show_pathway?ko00650+K00239	http://www.genome.jp/kegg-bin/show_pathway?ko00650+K01652+K01825+K00135+K00244+K00245+K00246	http://www.genome.jp/kegg-bin/show_pathway?ko00650	http://www.genome.jp/kegg-bin/show_pathway?ko00650+K01653
ko00640	0	97.8629	0	20.0277	0	0	0	0	0	Propanoate metabolism	http://www.genome.jp/kegg-bin/show_pathway?ko00640	http://www.genome.jp/kegg-bin/show_pathway?ko00640	http://www.genome.jp/kegg-bin/show_pathway?ko00640	http://www.genome.jp/kegg-bin/show_pathway?ko00640	http://www.genome.jp/kegg-bin/show_pathway?ko00640+K01682+K01895	http://www.genome.jp/kegg-bin/show_pathway?ko00640	http://www.genome.jp/kegg-bin/show_pathway?ko00640+K00382+K01825+K01895+K01961+K19745	http://www.genome.jp/kegg-bin/show_pathway?ko00640	http://www.genome.jp/kegg-bin/show_pathway?ko00640
ko00633	0	0	0	5.88793	0	0	0	0	0	Nitrotoluene degradation	http://www.genome.jp/kegg-bin/show_pathway?ko00633	http://www.genome.jp/kegg-bin/show_pathway?ko00633	http://www.genome.jp/kegg-bin/show_pathway?ko00633	http://www.genome.jp/kegg-bin/show_pathway?ko00633	http://www.genome.jp/kegg-bin/show_pathway?ko00633	http://www.genome.jp/kegg-bin/show_pathway?ko00633	http://www.genome.jp/kegg-bin/show_pathway?ko00633+K06282+K06281	http://www.genome.jp/kegg-bin/show_pathway?ko00633	http://www.genome.jp/kegg-bin/show_pathway?ko00633
ko00630	0	62.8981	0	33.3869	0	0	0	4.7657	2.18797	Glyoxylate and dicarboxylate metabolism	http://www.genome.jp/kegg-bin/show_pathway?ko00630	http://www.genome.jp/kegg-bin/show_pathway?ko00630+K00865	http://www.genome.jp/kegg-bin/show_pathway?ko00630+K00123+K00281	http://www.genome.jp/kegg-bin/show_pathway?ko00630	http://www.genome.jp/kegg-bin/show_pathway?ko00630+K01682	http://www.genome.jp/kegg-bin/show_pathway?ko00630	http://www.genome.jp/kegg-bin/show_pathway?ko00630+K00382+K00123+K01433+K00600+K01091+K00865+K01637	http://www.genome.jp/kegg-bin/show_pathway?ko00630	http://www.genome.jp/kegg-bin/show_pathway?ko00630
ko00627	0	0	0	14.9651	0	0	0	0	0	Aminobenzoate degradation	http://www.genome.jp/kegg-bin/show_pathway?ko00627	http://www.genome.jp/kegg-bin/show_pathway?ko00627	http://www.genome.jp/kegg-bin/show_pathway?ko00627	http://www.genome.jp/kegg-bin/show_pathway?ko00627	http://www.genome.jp/kegg-bin/show_pathway?ko00627	http://www.genome.jp/kegg-bin/show_pathway?ko00627	http://www.genome.jp/kegg-bin/show_pathway?ko00627+K03788	http://www.genome.jp/kegg-bin/show_pathway?ko00627	http://www.genome.jp/kegg-bin/show_pathway?ko00627
ko00626	0	0	0	5.61192	0	9.36321	7.16949	21.1749	11.6992	Naphthalene degradation	http://www.genome.jp/kegg-bin/show_pathway?ko00626+K00121	http://www.genome.jp/kegg-bin/show_pathway?ko00626+K00121	http://www.genome.jp/kegg-bin/show_pathway?ko00626+K00121	http://www.genome.jp/kegg-bin/show_pathway?ko00626	http://www.genome.jp/kegg-bin/show_pathway?ko00626	http://www.genome.jp/kegg-bin/show_pathway?ko00626	http://www.genome.jp/kegg-bin/show_pathway?ko00626+K00121	http://www.genome.jp/kegg-bin/show_pathway?ko00626	http://www.genome.jp/kegg-bin/show_pathway?ko00626+K00121
ko00625	0	0	0	5.61192	0	9.36321	7.16949	21.1749	11.6992	Chloroalkane and chloroalkene degradation	http://www.genome.jp/kegg-bin/show_pathway?ko00625+K00121	http://www.genome.jp/kegg-bin/show_pathway?ko00625+K00121	http://www.genome.jp/kegg-bin/show_pathway?ko00625+K00121	http://www.genome.jp/kegg-bin/show_pathway?ko00625	http://www.genome.jp/kegg-bin/show_pathway?ko00625	http://www.genome.jp/kegg-bin/show_pathway?ko00625	http://www.genome.jp/kegg-bin/show_pathway?ko00625+K00121	http://www.genome.jp/kegg-bin/show_pathway?ko00625	http://www.genome.jp/kegg-bin/show_pathway?ko00625+K00121
ko00620	0	77.2463	0	68.7297	0	0	0	0	1.4849	Pyruvate metabolism	http://www.genome.jp/kegg-bin/show_pathway?ko00620	http://www.genome.jp/kegg-bin/show_pathway?ko00620	http://www.genome.jp/kegg-bin/show_pathway?ko00620+K01649	http://www.genome.jp/kegg-bin/show_pathway?ko00620	http://www.genome.jp/kegg-bin/show_pathway?ko00620+K01610+K01895	http://www.genome.jp/kegg-bin/show_pathway?ko00620	http://www.genome.jp/kegg-bin/show_pathway?ko00620+K00382+K01595+K00156+K01895+K00873+K01961+K00244+K00245+K00246+K03778	http://www.genome.jp/kegg-bin/show_pathway?ko00620	http://www.genome.jp/kegg-bin/show_pathway?ko00620
ko00564	0	0	0	10.6612	0	22.0722	0	2.9958	1.5474	Glycerophospholipid metabolism	http://www.genome.jp/kegg-bin/show_pathway?ko00564	http://www.genome.jp/kegg-bin/show_pathway?ko00564+K01613	http://www.genome.jp/kegg-bin/show_pathway?ko00564+K00111	http://www.genome.jp/kegg-bin/show_pathway?ko00564	http://www.genome.jp/kegg-bin/show_pathway?ko00564	http://www.genome.jp/kegg-bin/show_pathway?ko00564	http://www.genome.jp/kegg-bin/show_pathway?ko00564+K00981+K00631+K01126+K00111+K00112+K03621	http://www.genome.jp/kegg-bin/show_pathway?ko00564	http://www.genome.jp/kegg-bin/show_pathway?ko00564+K00995+K08591
ko00561	0	0	0	6.89171	0	10.9376	0	4.7657	0	Glycerolipid metabolism	http://www.genome.jp/kegg-bin/show_pathway?ko00561	http://www.genome.jp/kegg-bin/show_pathway?ko00561+K00865	http://www.genome.jp/kegg-bin/show_pathway?ko00561	http://www.genome.jp/kegg-bin/show_pathway?ko00561	http://www.genome.jp/kegg-bin/show_pathway?ko00561	http://www.genome.jp/kegg-bin/show_pathway?ko00561	http://www.genome.jp/kegg-bin/show_pathway?ko00561+K00631+K00865+K03621	http://www.genome.jp/kegg-bin/show_pathway?ko00561	http://www.genome.jp/kegg-bin/show_pathway?ko00561+K08591
ko00550	0	0	0	8.79269	0	0	2.08452	2.21305	3.17757	Peptidoglycan biosynthesis	http://www.genome.jp/kegg-bin/show_pathway?ko00550+K05367	http://www.genome.jp/kegg-bin/show_pathway?ko00550+K00790	http://www.genome.jp/kegg-bin/show_pathway?ko00550+K05367	http://www.genome.jp/kegg-bin/show_pathway?ko00550	http://www.genome.jp/kegg-bin/show_pathway?ko00550	http://www.genome.jp/kegg-bin/show_pathway?ko00550	http://www.genome.jp/kegg-bin/show_pathway?ko00550+K19302+K03814+K02563	http://www.genome.jp/kegg-bin/show_pathway?ko00550	http://www.genome.jp/kegg-bin/show_pathway?ko00550
ko00540	0	0	0	6.95561	0	3.32558	5.00726	2.60979	11.7715	Lipopolysaccharide biosynthesis	http://www.genome.jp/kegg-bin/show_pathway?ko00540+K02844	http://www.genome.jp/kegg-bin/show_pathway?ko00540+K02849	http://www.genome.jp/kegg-bin/show_pathway?ko00540+K00677+K02847	http://www.genome.jp/kegg-bin/show_pathway?ko00540	http://www.genome.jp/kegg-bin/show_pathway?ko00540	http://www.genome.jp/kegg-bin/show_pathway?ko00540	http://www.genome.jp/kegg-bin/show_pathway?ko00540+K19353	http://www.genome.jp/kegg-bin/show_pathway?ko00540	http://www.genome.jp/kegg-bin/show_pathway?ko00540+K06041+K02847
ko00521	0	41.1388	0	0	0	0	7.36476	0	0	Streptomycin biosynthesis	http://www.genome.jp/kegg-bin/show_pathway?ko00521+K01092	http://www.genome.jp/kegg-bin/show_pathway?ko00521	http://www.genome.jp/kegg-bin/show_pathway?ko00521	http://www.genome.jp/kegg-bin/show_pathway?ko00521	http://www.genome.jp/kegg-bin/show_pathway?ko00521+K01835	http://www.genome.jp/kegg-bin/show_pathway?ko00521	http://www.genome.jp/kegg-bin/show_pathway?ko00521	http://www.genome.jp/kegg-bin/show_pathway?ko00521	http://www.genome.jp/kegg-bin/show_pathway?ko00521
ko00520	0	41.1388	0	24.2724	0.920031	6.09841	0	13.1742	13.3966	Amino sugar and nucleotide sugar metabolism	http://www.genome.jp/kegg-bin/show_pathway?ko00520	http://www.genome.jp/kegg-bin/show_pathway?ko00520+K00963+K00790	http://www.genome.jp/kegg-bin/show_pathway?ko00520+K01791+K00963+K01784	http://www.genome.jp/kegg-bin/show_pathway?ko00520	http://www.genome.jp/kegg-bin/show_pathway?ko00520+K01835	http://www.genome.jp/kegg-bin/show_pathway?ko00520	http://www.genome.jp/kegg-bin/show_pathway?ko00520+K13014+K01810+K02779+K00849+K02804+K02777	http://www.genome.jp/kegg-bin/show_pathway?ko00520+K00820	http://www.genome.jp/kegg-bin/show_pathway?ko00520+K00884
ko00500	0	41.1388	0	22.4734	0	0	0	10.9611	9.08412	Starch and sucrose metabolism	http://www.genome.jp/kegg-bin/show_pathway?ko00500	http://www.genome.jp/kegg-bin/show_pathway?ko00500+K00963	http://www.genome.jp/kegg-bin/show_pathway?ko00500+K00963	http://www.genome.jp/kegg-bin/show_pathway?ko00500	http://www.genome.jp/kegg-bin/show_pathway?ko00500+K01835	http://www.genome.jp/kegg-bin/show_pathway?ko00500	http://www.genome.jp/kegg-bin/show_pathway?ko00500+K01810+K02760+K02761+K01838+K02777	http://www.genome.jp/kegg-bin/show_pathway?ko00500	http://www.genome.jp/kegg-bin/show_pathway?ko00500
ko00480	0	0	0	8.26594	0	1.31764	0	0	0	Glutathione metabolism	http://www.genome.jp/kegg-bin/show_pathway?ko00480	http://www.genome.jp/kegg-bin/show_pathway?ko00480	http://www.genome.jp/kegg-bin/show_pathway?ko00480	http://www.genome.jp/kegg-bin/show_pathway?ko00480	http://www.genome.jp/kegg-bin/show_pathway?ko00480	http://www.genome.jp/kegg-bin/show_pathway?ko00480	http://www.genome.jp/kegg-bin/show_pathway?ko00480+K00799+K00383+K01270	http://www.genome.jp/kegg-bin/show_pathway?ko00480	http://www.genome.jp/kegg-bin/show_pathway?ko00480+K00033
ko00473	0	0	0	2.0407	0	0	0	0	7.08395	D-Alanine metabolism	http://www.genome.jp/kegg-bin/show_pathway?ko00473	http://www.genome.jp/kegg-bin/show_pathway?ko00473	http://www.genome.jp/kegg-bin/show_pathway?ko00473+K01775	http://www.genome.jp/kegg-bin/show_pathway?ko00473	http://www.genome.jp/kegg-bin/show_pathway?ko00473	http://www.genome.jp/kegg-bin/show_pathway?ko00473	http://www.genome.jp/kegg-bin/show_pathway?ko00473+K01775	http://www.genome.jp/kegg-bin/show_pathway?ko00473	http://www.genome.jp/kegg-bin/show_pathway?ko00473
ko00460	0	0	0	9.79252	0	0	0	0	2.33278	Cyanoamino acid metabolism	http://www.genome.jp/kegg-bin/show_pathway?ko00460	http://www.genome.jp/kegg-bin/show_pathway?ko00460	http://www.genome.jp/kegg-bin/show_pathway?ko00460+K01914	http://www.genome.jp/kegg-bin/show_pathway?ko00460	http://www.genome.jp/kegg-bin/show_pathway?ko00460	http://www.genome.jp/kegg-bin/show_pathway?ko00460	http://www.genome.jp/kegg-bin/show_pathway?ko00460+K00600+K01914	http://www.genome.jp/kegg-bin/show_pathway?ko00460	http://www.genome.jp/kegg-bin/show_pathway?ko00460
ko00450	0	0	0	6.22894	0	0	0	0	0	Selenocompound metabolism	http://www.genome.jp/kegg-bin/show_pathway?ko00450	http://www.genome.jp/kegg-bin/show_pathway?ko00450	http://www.genome.jp/kegg-bin/show_pathway?ko00450	http://www.genome.jp/kegg-bin/show_pathway?ko00450	http://www.genome.jp/kegg-bin/show_pathway?ko00450	http://www.genome.jp/kegg-bin/show_pathway?ko00450	http://www.genome.jp/kegg-bin/show_pathway?ko00450+K01760+K01042	http://www.genome.jp/kegg-bin/show_pathway?ko00450	http://www.genome.jp/kegg-bin/show_pathway?ko00450
ko00440	0	0	0	0	0	4.51074	0	0	0	Phosphonate and phosphinate metabolism	http://www.genome.jp/kegg-bin/show_pathway?ko00440	http://www.genome.jp/kegg-bin/show_pathway?ko00440	http://www.genome.jp/kegg-bin/show_pathway?ko00440	http://www.genome.jp/kegg-bin/show_pathway?ko00440	http://www.genome.jp/kegg-bin/show_pathway?ko00440	http://www.genome.jp/kegg-bin/show_pathway?ko00440	http://www.genome.jp/kegg-bin/show_pathway?ko00440	http://www.genome.jp/kegg-bin/show_pathway?ko00440	http://www.genome.jp/kegg-bin/show_pathway?ko00440+K06167
ko00410	0	0	0	1.01755	0	0	0	0	0	beta-Alanine metabolism	http://www.genome.jp/kegg-bin/show_pathway?ko00410	http://www.genome.jp/kegg-bin/show_pathway?ko00410	http://www.genome.jp/kegg-bin/show_pathway?ko00410	http://www.genome.jp/kegg-bin/show_pathway?ko00410	http://www.genome.jp/kegg-bin/show_pathway?ko00410	http://www.genome.jp/kegg-bin/show_pathway?ko00410	http://www.genome.jp/kegg-bin/show_pathway?ko00410+K01825	http://www.genome.jp/kegg-bin/show_pathway?ko00410	http://www.genome.jp/kegg-bin/show_pathway?ko00410
ko00405	0	0	0	3.76027	0	0	0	0	0	Phenazine biosynthesis	http://www.genome.jp/kegg-bin/show_pathway?ko00405	http://www.genome.jp/kegg-bin/show_pathway?ko00405	http://www.genome.jp/kegg-bin/show_pathway?ko00405	http://www.genome.jp/kegg-bin/show_pathway?ko00405	http://www.genome.jp/kegg-bin/show_pathway?ko00405	http://www.genome.jp/kegg-bin/show_pathway?ko00405	http://www.genome.jp/kegg-bin/show_pathway?ko00405+K01658	http://www.genome.jp/kegg-bin/show_pathway?ko00405	http://www.genome.jp/kegg-bin/show_pathway?ko00405
ko00401	0	0	0	1.79799	0	0	0	0	0	Novobiocin biosynthesis	http://www.genome.jp/kegg-bin/show_pathway?ko00401	http://www.genome.jp/kegg-bin/show_pathway?ko00401	http://www.genome.jp/kegg-bin/show_pathway?ko00401	http://www.genome.jp/kegg-bin/show_pathway?ko00401	http://www.genome.jp/kegg-bin/show_pathway?ko00401	http://www.genome.jp/kegg-bin/show_pathway?ko00401	http://www.genome.jp/kegg-bin/show_pathway?ko00401+K00832	http://www.genome.jp/kegg-bin/show_pathway?ko00401	http://www.genome.jp/kegg-bin/show_pathway?ko00401
ko00400	0	0	0	5.55826	0	0	0	0	4.7479	Phenylalanine, tyrosine and tryptophan biosynthesis	http://www.genome.jp/kegg-bin/show_pathway?ko00400	http://www.genome.jp/kegg-bin/show_pathway?ko00400	http://www.genome.jp/kegg-bin/show_pathway?ko00400+K01696+K00014	http://www.genome.jp/kegg-bin/show_pathway?ko00400	http://www.genome.jp/kegg-bin/show_pathway?ko00400	http://www.genome.jp/kegg-bin/show_pathway?ko00400	http://www.genome.jp/kegg-bin/show_pathway?ko00400+K00832+K01658	http://www.genome.jp/kegg-bin/show_pathway?ko00400	http://www.genome.jp/kegg-bin/show_pathway?ko00400
ko00380	0	0	0	1.01755	0	0	0	0	0	Tryptophan metabolism	http://www.genome.jp/kegg-bin/show_pathway?ko00380	http://www.genome.jp/kegg-bin/show_pathway?ko00380	http://www.genome.jp/kegg-bin/show_pathway?ko00380	http://www.genome.jp/kegg-bin/show_pathway?ko00380	http://www.genome.jp/kegg-bin/show_pathway?ko00380	http://www.genome.jp/kegg-bin/show_pathway?ko00380	http://www.genome.jp/kegg-bin/show_pathway?ko00380+K01825	http://www.genome.jp/kegg-bin/show_pathway?ko00380	http://www.genome.jp/kegg-bin/show_pathway?ko00380
ko00362	0	0	0	1.01755	0	0	0	0	0	Benzoate degradation	http://www.genome.jp/kegg-bin/show_pathway?ko00362	http://www.genome.jp/kegg-bin/show_pathway?ko00362	http://www.genome.jp/kegg-bin/show_pathway?ko00362	http://www.genome.jp/kegg-bin/show_pathway?ko00362	http://www.genome.jp/kegg-bin/show_pathway?ko00362	http://www.genome.jp/kegg-bin/show_pathway?ko00362	http://www.genome.jp/kegg-bin/show_pathway?ko00362+K01825	http://www.genome.jp/kegg-bin/show_pathway?ko00362	http://www.genome.jp/kegg-bin/show_pathway?ko00362
ko00360	0	0	0	4.88455	0	0	0	0	0	Phenylalanine metabolism	http://www.genome.jp/kegg-bin/show_pathway?ko00360	http://www.genome.jp/kegg-bin/show_pathway?ko00360	http://www.genome.jp/kegg-bin/show_pathway?ko00360	http://www.genome.jp/kegg-bin/show_pathway?ko00360	http://www.genome.jp/kegg-bin/show_pathway?ko00360	http://www.genome.jp/kegg-bin/show_pathway?ko00360	http://www.genome.jp/kegg-bin/show_pathway?ko00360+K00285+K00832	http://www.genome.jp/kegg-bin/show_pathway?ko00360	http://www.genome.jp/kegg-bin/show_pathway?ko00360
ko00350	0	0	0	8.97934	0	9.36321	7.16949	21.1749	11.6992	Tyrosine metabolism	http://www.genome.jp/kegg-bin/show_pathway?ko00350+K00121	http://www.genome.jp/kegg-bin/show_pathway?ko00350+K00121	http://www.genome.jp/kegg-bin/show_pathway?ko00350+K00121	http://www.genome.jp/kegg-bin/show_pathway?ko00350	http://www.genome.jp/kegg-bin/show_pathway?ko00350	http://www.genome.jp/kegg-bin/show_pathway?ko00350	http://www.genome.jp/kegg-bin/show_pathway?ko00350+K00832+K00135+K00121	http://www.genome.jp/kegg-bin/show_pathway?ko00350	http://www.genome.jp/kegg-bin/show_pathway?ko00350+K00121
ko00340	0	0	0	9.93438	0	0	0	0	8.1709	Histidine metabolism	http://www.genome.jp/kegg-bin/show_pathway?ko00340	http://www.genome.jp/kegg-bin/show_pathway?ko00340	http://www.genome.jp/kegg-bin/show_pathway?ko00340+K00765	http://www.genome.jp/kegg-bin/show_pathway?ko00340	http://www.genome.jp/kegg-bin/show_pathway?ko00340	http://www.genome.jp/kegg-bin/show_pathway?ko00340	http://www.genome.jp/kegg-bin/show_pathway?ko00340+K01814+K11755	http://www.genome.jp/kegg-bin/show_pathway?ko00340	http://www.genome.jp/kegg-bin/show_pathway?ko00340
ko00310	0	0	0	2.58698	0	0	0	0	0	Lysine degradation	http://www.genome.jp/kegg-bin/show_pathway?ko00310	http://www.genome.jp/kegg-bin/show_pathway?ko00310	http://www.genome.jp/kegg-bin/show_pathway?ko00310	http://www.genome.jp/kegg-bin/show_pathway?ko00310	http://www.genome.jp/kegg-bin/show_pathway?ko00310	http://www.genome.jp/kegg-bin/show_pathway?ko00310	http://www.genome.jp/kegg-bin/show_pathway?ko00310+K01825+K00135	http://www.genome.jp/kegg-bin/show_pathway?ko00310	http://www.genome.jp/kegg-bin/show_pathway?ko00310
ko00300	0	0	0	6.46281	0	0	0	0	1.8914	Lysine biosynthesis	http://www.genome.jp/kegg-bin/show_pathway?ko00300	http://www.genome.jp/kegg-bin/show_pathway?ko00300	http://www.genome.jp/kegg-bin/show_pathway?ko00300+K12525+K12524	http://www.genome.jp/kegg-bin/show_pathway?ko00300	http://www.genome.jp/kegg-bin/show_pathway?ko00300	http://www.genome.jp/kegg-bin/show_pathway?ko00300	http://www.genome.jp/kegg-bin/show_pathway?ko00300+K12525+K01439+K00674+K12524	http://www.genome.jp/kegg-bin/show_pathway?ko00300	http://www.genome.jp/kegg-bin/show_pathway?ko00300
ko00290	0	0	0	10.6065	0	13.0099	0	3.01519	1.4849	Valine, leucine and isoleucine biosynthesis	http://www.genome.jp/kegg-bin/show_pathway?ko00290	http://www.genome.jp/kegg-bin/show_pathway?ko00290+K00826	http://www.genome.jp/kegg-bin/show_pathway?ko00290+K01649	http://www.genome.jp/kegg-bin/show_pathway?ko00290	http://www.genome.jp/kegg-bin/show_pathway?ko00290	http://www.genome.jp/kegg-bin/show_pathway?ko00290	http://www.genome.jp/kegg-bin/show_pathway?ko00290+K01652	http://www.genome.jp/kegg-bin/show_pathway?ko00290	http://www.genome.jp/kegg-bin/show_pathway?ko00290+K01653
ko00281	0	0	0	1.01755	0	0	0	0	0	Geraniol degradation	http://www.genome.jp/kegg-bin/show_pathway?ko00281	http://www.genome.jp/kegg-bin/show_pathway?ko00281	http://www.genome.jp/kegg-bin/show_pathway?ko00281	http://www.genome.jp/kegg-bin/show_pathway?ko00281	http://www.genome.jp/kegg-bin/show_pathway?ko00281	http://www.genome.jp/kegg-bin/show_pathway?ko00281	http://www.genome.jp/kegg-bin/show_pathway?ko00281+K01825	http://www.genome.jp/kegg-bin/show_pathway?ko00281	http://www.genome.jp/kegg-bin/show_pathway?ko00281
ko00280	0	0	0	13.9006	0	0	0	3.01519	0	Valine, leucine and isoleucine degradation	http://www.genome.jp/kegg-bin/show_pathway?ko00280	http://www.genome.jp/kegg-bin/show_pathway?ko00280+K00826	http://www.genome.jp/kegg-bin/show_pathway?ko00280	http://www.genome.jp/kegg-bin/show_pathway?ko00280	http://www.genome.jp/kegg-bin/show_pathway?ko00280	http://www.genome.jp/kegg-bin/show_pathway?ko00280	http://www.genome.jp/kegg-bin/show_pathway?ko00280+K00382+K01825	http://www.genome.jp/kegg-bin/show_pathway?ko00280	http://www.genome.jp/kegg-bin/show_pathway?ko00280
ko00270	0	0	0	9.78736	0	6.66876	0	8.64476	1.8914	Cysteine and methionine metabolism	http://www.genome.jp/kegg-bin/show_pathway?ko00270	http://www.genome.jp/kegg-bin/show_pathway?ko00270+K00826+K05396	http://www.genome.jp/kegg-bin/show_pathway?ko00270+K12525+K12524	http://www.genome.jp/kegg-bin/show_pathway?ko00270	http://www.genome.jp/kegg-bin/show_pathway?ko00270	http://www.genome.jp/kegg-bin/show_pathway?ko00270	http://www.genome.jp/kegg-bin/show_pathway?ko00270+K12525+K00832+K12524+K01243+K01760	http://www.genome.jp/kegg-bin/show_pathway?ko00270	http://www.genome.jp/kegg-bin/show_pathway?ko00270+K00640
ko00261	0	0	0	1.81454	0	0	0	0	1.8914	Monobactam biosynthesis	http://www.genome.jp/kegg-bin/show_pathway?ko00261	http://www.genome.jp/kegg-bin/show_pathway?ko00261	http://www.genome.jp/kegg-bin/show_pathway?ko00261+K12525+K12524	http://www.genome.jp/kegg-bin/show_pathway?ko00261	http://www.genome.jp/kegg-bin/show_pathway?ko00261	http://www.genome.jp/kegg-bin/show_pathway?ko00261	http://www.genome.jp/kegg-bin/show_pathway?ko00261+K12525+K12524	http://www.genome.jp/kegg-bin/show_pathway?ko00261	http://www.genome.jp/kegg-bin/show_pathway?ko00261
ko00260	0	0	0	25.522	0	0	0	4.7657	5.05906	Glycine, serine and threonine metabolism	http://www.genome.jp/kegg-bin/show_pathway?ko00260	http://www.genome.jp/kegg-bin/show_pathway?ko00260+K00865	http://www.genome.jp/kegg-bin/show_pathway?ko00260+K12525+K00281+K12524+K01696	http://www.genome.jp/kegg-bin/show_pathway?ko00260	http://www.genome.jp/kegg-bin/show_pathway?ko00260	http://www.genome.jp/kegg-bin/show_pathway?ko00260	http://www.genome.jp/kegg-bin/show_pathway?ko00260+K00382+K12525+K00600+K01733+K12524+K00865	http://www.genome.jp/kegg-bin/show_pathway?ko00260	http://www.genome.jp/kegg-bin/show_pathway?ko00260
ko00250	0	0	0	11.2489	0.920031	0	0	0	5.12033	Alanine, aspartate and glutamate metabolism	http://www.genome.jp/kegg-bin/show_pathway?ko00250	http://www.genome.jp/kegg-bin/show_pathway?ko00250	http://www.genome.jp/kegg-bin/show_pathway?ko00250+K01756+K01914	http://www.genome.jp/kegg-bin/show_pathway?ko00250	http://www.genome.jp/kegg-bin/show_pathway?ko00250	http://www.genome.jp/kegg-bin/show_pathway?ko00250	http://www.genome.jp/kegg-bin/show_pathway?ko00250+K01755+K01956+K01914+K00135	http://www.genome.jp/kegg-bin/show_pathway?ko00250+K00820	http://www.genome.jp/kegg-bin/show_pathway?ko00250
ko00240	6971.87	10018.1	10839.4	89.8906	51.456	50.4467	96.5686	64.3408	101.07	Pyrimidine metabolism	http://www.genome.jp/kegg-bin/show_pathway?ko00240+K11751	http://www.genome.jp/kegg-bin/show_pathway?ko00240+K11751+K02337+K00527	http://www.genome.jp/kegg-bin/show_pathway?ko00240+K11751+K00940+K00527	http://www.genome.jp/kegg-bin/show_pathway?ko00240+K11751	http://www.genome.jp/kegg-bin/show_pathway?ko00240+K11751	http://www.genome.jp/kegg-bin/show_pathway?ko00240+K11751	http://www.genome.jp/kegg-bin/show_pathway?ko00240+K11751+K00526+K02337+K09903+K01119+K00962+K02335+K01956+K03046+K02338	http://www.genome.jp/kegg-bin/show_pathway?ko00240+K11751	http://www.genome.jp/kegg-bin/show_pathway?ko00240+K11751
ko00230	6971.87	10059.3	10839.4	93.6307	51.456	50.4467	99.8776	69.2967	115.475	Purine metabolism	http://www.genome.jp/kegg-bin/show_pathway?ko00230+K11751+K03651	http://www.genome.jp/kegg-bin/show_pathway?ko00230+K11751+K02337+K00759+K00527	http://www.genome.jp/kegg-bin/show_pathway?ko00230+K11751+K00860+K01139+K00940+K01524+K01756+K00527	http://www.genome.jp/kegg-bin/show_pathway?ko00230+K11751	http://www.genome.jp/kegg-bin/show_pathway?ko00230+K11751+K01835	http://www.genome.jp/kegg-bin/show_pathway?ko00230+K11751	http://www.genome.jp/kegg-bin/show_pathway?ko00230+K11751+K00526+K02337+K01119+K01430+K00873+K00962+K02335+K01952+K01839+K01129+K03046+K02338	http://www.genome.jp/kegg-bin/show_pathway?ko00230+K11751	http://www.genome.jp/kegg-bin/show_pathway?ko00230+K11751
ko00220	0	0	0	12.7393	0	0	0	0	0	Arginine biosynthesis	http://www.genome.jp/kegg-bin/show_pathway?ko00220	http://www.genome.jp/kegg-bin/show_pathway?ko00220	http://www.genome.jp/kegg-bin/show_pathway?ko00220	http://www.genome.jp/kegg-bin/show_pathway?ko00220	http://www.genome.jp/kegg-bin/show_pathway?ko00220	http://www.genome.jp/kegg-bin/show_pathway?ko00220	http://www.genome.jp/kegg-bin/show_pathway?ko00220+K01755+K01430+K00611	http://www.genome.jp/kegg-bin/show_pathway?ko00220	http://www.genome.jp/kegg-bin/show_pathway?ko00220
ko00195	0	0	0	11.8513	0	0	0	0	9.65188	Photosynthesis	http://www.genome.jp/kegg-bin/show_pathway?ko00195	http://www.genome.jp/kegg-bin/show_pathway?ko00195	http://www.genome.jp/kegg-bin/show_pathway?ko00195+K02110	http://www.genome.jp/kegg-bin/show_pathway?ko00195	http://www.genome.jp/kegg-bin/show_pathway?ko00195	http://www.genome.jp/kegg-bin/show_pathway?ko00195	http://www.genome.jp/kegg-bin/show_pathway?ko00195+K02108+K02111+K02115	http://www.genome.jp/kegg-bin/show_pathway?ko00195	http://www.genome.jp/kegg-bin/show_pathway?ko00195
ko00190	269533	226950	244636	78.6763	13.5012	16.8652	25.928	59.2016	28.2579	Oxidative phosphorylation	http://www.genome.jp/kegg-bin/show_pathway?ko00190+K00239	http://www.genome.jp/kegg-bin/show_pathway?ko00190+K00239+K00330	http://www.genome.jp/kegg-bin/show_pathway?ko00190+K00330+K02110	http://www.genome.jp/kegg-bin/show_pathway?ko00190+K00239+K00342	http://www.genome.jp/kegg-bin/show_pathway?ko00190+K00342	http://www.genome.jp/kegg-bin/show_pathway?ko00190+K00239+K00342	http://www.genome.jp/kegg-bin/show_pathway?ko00190+K02298+K02297+K02108+K02111+K02115+K01507+K02300+K00244+K00245+K00246	http://www.genome.jp/kegg-bin/show_pathway?ko00190+K00330	http://www.genome.jp/kegg-bin/show_pathway?ko00190+K00330+K02297
ko00130	0	0	81.7437	12.1678	0	0	0	0	17.633	Ubiquinone and other terpenoid-quinone biosynthesis	http://www.genome.jp/kegg-bin/show_pathway?ko00130	http://www.genome.jp/kegg-bin/show_pathway?ko00130	http://www.genome.jp/kegg-bin/show_pathway?ko00130+K03184+K03183	http://www.genome.jp/kegg-bin/show_pathway?ko00130	http://www.genome.jp/kegg-bin/show_pathway?ko00130	http://www.genome.jp/kegg-bin/show_pathway?ko00130+K02551	http://www.genome.jp/kegg-bin/show_pathway?ko00130+K02548+K03184	http://www.genome.jp/kegg-bin/show_pathway?ko00130	http://www.genome.jp/kegg-bin/show_pathway?ko00130
ko00071	0	0	0	6.62946	0	10.3915	7.16949	21.1749	11.6992	Fatty acid degradation	http://www.genome.jp/kegg-bin/show_pathway?ko00071+K00121	http://www.genome.jp/kegg-bin/show_pathway?ko00071+K00121	http://www.genome.jp/kegg-bin/show_pathway?ko00071+K00121	http://www.genome.jp/kegg-bin/show_pathway?ko00071	http://www.genome.jp/kegg-bin/show_pathway?ko00071	http://www.genome.jp/kegg-bin/show_pathway?ko00071	http://www.genome.jp/kegg-bin/show_pathway?ko00071+K01825+K00121	http://www.genome.jp/kegg-bin/show_pathway?ko00071	http://www.genome.jp/kegg-bin/show_pathway?ko00071+K01897+K00121
ko00061	0	56.5149	0	23.1193	0	1.02824	2.34251	0	3.15163	Fatty acid biosynthesis	http://www.genome.jp/kegg-bin/show_pathway?ko00061+K00647	http://www.genome.jp/kegg-bin/show_pathway?ko00061	http://www.genome.jp/kegg-bin/show_pathway?ko00061+K00059	http://www.genome.jp/kegg-bin/show_pathway?ko00061	http://www.genome.jp/kegg-bin/show_pathway?ko00061+K00647	http://www.genome.jp/kegg-bin/show_pathway?ko00061	http://www.genome.jp/kegg-bin/show_pathway?ko00061+K00647+K09458+K00059+K01961+K00648	http://www.genome.jp/kegg-bin/show_pathway?ko00061	http://www.genome.jp/kegg-bin/show_pathway?ko00061+K01897
ko00052	0	41.1388	0	9.54604	0	0	0	10.9611	11.3485	Galactose metabolism	http://www.genome.jp/kegg-bin/show_pathway?ko00052	http://www.genome.jp/kegg-bin/show_pathway?ko00052+K00963	http://www.genome.jp/kegg-bin/show_pathway?ko00052+K00963+K01784	http://www.genome.jp/kegg-bin/show_pathway?ko00052	http://www.genome.jp/kegg-bin/show_pathway?ko00052+K01835	http://www.genome.jp/kegg-bin/show_pathway?ko00052	http://www.genome.jp/kegg-bin/show_pathway?ko00052+K00849	http://www.genome.jp/kegg-bin/show_pathway?ko00052	http://www.genome.jp/kegg-bin/show_pathway?ko00052
ko00051	0	0	0	2.35915	0	0	0	0	0	Fructose and mannose metabolism	http://www.genome.jp/kegg-bin/show_pathway?ko00051	http://www.genome.jp/kegg-bin/show_pathway?ko00051	http://www.genome.jp/kegg-bin/show_pathway?ko00051	http://www.genome.jp/kegg-bin/show_pathway?ko00051	http://www.genome.jp/kegg-bin/show_pathway?ko00051	http://www.genome.jp/kegg-bin/show_pathway?ko00051	http://www.genome.jp/kegg-bin/show_pathway?ko00051+K00882	http://www.genome.jp/kegg-bin/show_pathway?ko00051	http://www.genome.jp/kegg-bin/show_pathway?ko00051
ko00040	0	0	0	0	0	0	0	10.9611	9.08412	Pentose and glucuronate interconversions	http://www.genome.jp/kegg-bin/show_pathway?ko00040	http://www.genome.jp/kegg-bin/show_pathway?ko00040+K00963	http://www.genome.jp/kegg-bin/show_pathway?ko00040+K00963	http://www.genome.jp/kegg-bin/show_pathway?ko00040	http://www.genome.jp/kegg-bin/show_pathway?ko00040	http://www.genome.jp/kegg-bin/show_pathway?ko00040	http://www.genome.jp/kegg-bin/show_pathway?ko00040	http://www.genome.jp/kegg-bin/show_pathway?ko00040	http://www.genome.jp/kegg-bin/show_pathway?ko00040
ko00030	0	41.1388	0	12.309	0	2.64376	0	0	0	Pentose phosphate pathway	http://www.genome.jp/kegg-bin/show_pathway?ko00030	http://www.genome.jp/kegg-bin/show_pathway?ko00030	http://www.genome.jp/kegg-bin/show_pathway?ko00030	http://www.genome.jp/kegg-bin/show_pathway?ko00030	http://www.genome.jp/kegg-bin/show_pathway?ko00030+K01835	http://www.genome.jp/kegg-bin/show_pathway?ko00030	http://www.genome.jp/kegg-bin/show_pathway?ko00030+K01810+K01839+K00851	http://www.genome.jp/kegg-bin/show_pathway?ko00030	http://www.genome.jp/kegg-bin/show_pathway?ko00030+K00117+K00033
ko00020	292.484	105.18	316.337	52.2839	0	0	25.928	25.5259	0	Citrate cycle (TCA cycle)	http://www.genome.jp/kegg-bin/show_pathway?ko00020+K00239	http://www.genome.jp/kegg-bin/show_pathway?ko00020+K00239	http://www.genome.jp/kegg-bin/show_pathway?ko00020	http://www.genome.jp/kegg-bin/show_pathway?ko00020+K00239	http://www.genome.jp/kegg-bin/show_pathway?ko00020+K01682+K01610	http://www.genome.jp/kegg-bin/show_pathway?ko00020+K00239	http://www.genome.jp/kegg-bin/show_pathway?ko00020+K00382+K00244+K00245+K00246	http://www.genome.jp/kegg-bin/show_pathway?ko00020	http://www.genome.jp/kegg-bin/show_pathway?ko00020
ko00010	0	118.385	0	28.4099	0	9.36321	12.8705	21.1749	11.6992	Glycolysis / Gluconeogenesis	http://www.genome.jp/kegg-bin/show_pathway?ko00010+K00134+K00121	http://www.genome.jp/kegg-bin/show_pathway?ko00010+K00121	http://www.genome.jp/kegg-bin/show_pathway?ko00010+K00121	http://www.genome.jp/kegg-bin/show_pathway?ko00010	http://www.genome.jp/kegg-bin/show_pathway?ko00010+K01610+K01895+K01835	http://www.genome.jp/kegg-bin/show_pathway?ko00010	http://www.genome.jp/kegg-bin/show_pathway?ko00010+K00382+K01810+K01895+K02779+K00873+K00121+K02777	http://www.genome.jp/kegg-bin/show_pathway?ko00010	http://www.genome.jp/kegg-bin/show_pathway?ko00010+K00121

[truncated: 1 more sheets: Sheet S11]
